# Supplementary material for: Variability in snake skin microbial assemblages across spatial scales and disease states
Source: ISME J. 2019 May 7;13(9):2209–22. doi: 10.1038/s41396-019-0416-x (PMC6776063; doi:10.1038/s41396-019-0416-x)
Supplement: Supplementary file 3 — Supplemental mothur code [file 41396_2019_416_MOESM3_ESM.txt]

make.contigs(file=stability.files, processors=24)[adjust processors based on your server]
pcr.seqs(fasta=current, group=current, oligos=oligos.txt, pdiffs=3)[trim adapters using pcr primers 515F/806R]
summary.seqs(fasta=current) [run summary.seqs after each command to assess for quality control]
screen.seqs(fasta=current, group=current, maxambig=0, maxlength=253, maxhomop=8 minlength=249)
unique.seqs()
count.seqs(name=current, group=current)
pcr.seqs(fasta=silva.nr_v123.align, start=11894, end=25319, keepdots=F)
align.seqs(fasta=current, reference=current)
screen.seqs(fasta=current, count=current, start=1968, end=11550)
filter.seqs(fasta=current, vertical=T, trump=.)
unique.seqs(fasta=current, count=current)
pre.cluster(fasta=current, count=current, diffs=2)
chimera.uchime(fasta=current, count=current, dereplicate=t)
remove.seqs(fasta=current, accnos=current)
classify.seqs(fasta=current, count=current, reference=silva.nr_v123.align, taxonomy=silva.nr_v123.tax, cutoff=80)
remove.lineage(fasta=current, count=current, taxonomy=current, taxon=Chloroplast-Mitochondria-unknown-Archaea-Eukaryota)[always double check all undesireable taxa are removed]
cluster.split(fasta=current, count=current, taxonomy=current, splitmethod=classify, taxlevel=4, cutoff=0.03)
remove.rare(list=current, count=current, nseqs=5, label=0.03)
make.shared(list=current, count=current, label=0.03)
[REMOVE CONTAMINATION]
get.groups(shared=current, groups=negativefile)
[transpose OTU list in excel and save as text file in working directory]
set.current(shared=file created during make.shared, NOT during get.groups which is the current working shared file)
remove.otus(shared=file from make.shared command, accnos=OTU contamination list)
classify.otu(list=current, count=current, taxonomy=current, label=0.03)
count.groups(shared=current)
sub.sample(shared=current, size=2101)
summary.single(shared=current)
indicator(shared=current, design=current)[design file is based on the samples selected for a particular analysis, e.g. select OTUs indicative of snake skin microbiome that differ from environmental OTUs - use R code to select groups of samples]
