# Supplementary material for: Variability in snake skin microbial assemblages across spatial scales and disease states
Source: ISME J. 2019 May 7;13(9):2209–22. doi: 10.1038/s41396-019-0416-x (PMC6776063; doi:10.1038/s41396-019-0416-x)
Supplement: Supplementary file 4 — Supplemental table 1 [file 41396_2019_416_MOESM4_ESM.xlsx]

## Sheet: Sheet1
SAMPLE TYPE COMPARISONS (SKIN, SOIL, WATER)
Beta diversity
	Df	SumsOfSqs	MeanSqs	F.Model	R2	Pr(>F)
samplesource (soil, skin, water)	2	4.006	2.00325	5.0298	0.05436	0.001	***
Residuals	175	69.698	0.39827		0.94564
Total	177	73.704			1
---
MACROSCALE COMPARISONS
Beta diversity - Macroscale
	Df	SumsOfSqs	MeanSqs	F.Model	R2	Pr(>F)
species	20	19.539	0.97695	4.219	0.33744	0.001	***
state (geography)	4	2.109	0.52725	2.277	0.03642	0.001	***
month (season)	5	2.539	0.50775	2.1927	0.04384	0.001	***
year	1	0.203	0.20316	0.8773	0.00351	0.647
oo.status (Ophidiomyces presence)	1	0.54	0.54006	2.3323	0.00933	0.003	**
species:state	5	1.496	0.29917	1.292	0.02583	0.013	*
species:month	19	6.537	0.34404	1.4857	0.11289	0.001	***
state:month	1	0.413	0.41295	1.7834	0.00713	0.021	*
species:year	7	1.988	0.28397	1.2263	0.03433	0.018	*
month:oo.status	5	1.448	0.28954	1.2504	0.025	0.04	*
species:month:oo.status	9	2.569	0.28541	1.2326	0.04436	0.019	*
Residuals	80	18.525	0.23156		0.31992
Total	157	57.904			1
---
	Df	SumsOfSqs	MeanSqs	F.Model	R2	Pr(>F)
ecomode	3	7.687	2.5623	8.0986	0.13275	0.001	***
oo.status (Ophidiomyces presence)	1	1.118	1.11783	3.5331	0.0193	0.001	***
ecomode:oo.status	3	1.641	0.54707	1.7291	0.02834	0.001	***
Residuals	150	47.458	0.31639		0.8196
Total	157	57.904			1
---
Alpha diversity - Macroscale
Kruskal-Wallis rank sum test
data: macro.invsimp by species
Kruskal-Wallis chi-squared = 61.371, df = 20, p-value = 4.36e-06
Kruskal-Wallis rank sum test
data: macro.invsimp by ecomode
Kruskal-Wallis chi-squared = 17.738, df = 3, p-value = 0.000498
Kruskal-Wallis rank sum test
data: macro.invsimp by Oo (Ophidiomyces presence)
Kruskal-Wallis chi-squared = 1.2615, df = 1, p-value = 0.2614
MESOSCALE COMPARISONS
Beta diversity - Mesoscale
	Df	SumsOfSqs	MeanSqs	F.Model	R2	Pr(>F)
tn.species	16	14.304	0.89397	3.7781	0.31858	0.001	***
tn.ecoregion (geography)	3	2.292	0.76394	3.2286	0.05105	0.001	***
tn.month (season)	5	2.156	0.43115	1.8221	0.04801	0.001	***
tn.year	1	0.164	0.1642	0.694	0.00366	0.833
tn.oo.status (Ophidiomyces presence)	1	0.449	0.44867	1.8962	0.00999	0.013	*
tn.species:tn.ecoregion	13	4.438	0.34137	1.4427	0.09884	0.001	***
tn.species:tn.month	14	4.169	0.29782	1.2586	0.09286	0.004	**
tn.species:tn.oo.status	7	2.02	0.28851	1.2193	0.04498	0.031	*
Residuals	63	14.907	0.23662		0.33202
Total	123	44.898			1
---
	Df	SumsOfSqs	MeanSqs	F.Model	R2	Pr(>F)
tn.ecomode	3	5.955	1.98488	6.3229	0.13263	0.001	***
tn.oo.status (Ophidiomyces presence)	1	1.026	1.02643	3.2697	0.02286	0.001	***
tn.ecomode:tn.oo.status	3	1.502	0.50057	1.5946	0.03345	0.005	**
Residuals	116	36.415	0.31392		0.81106
Total	123	44.898			1
---
Alpha diversity - Mesoscale
Kruskal-Wallis rank sum test
data: meso.invsimp by species
Kruskal-Wallis chi-squared = 44.378, df = 16, p-value = 0.0001728
Kruskal-Wallis rank sum test
data: meso.invsimp by ecomode
Kruskal-Wallis chi-squared = 19.663, df = 3, p-value = 0.0001994
Kruskal-Wallis rank sum test
data: meso.invsimp by Oo (Ophidiomyces presence)
Kruskal-Wallis chi-squared = 0.67276, df = 1, p-value = 0.4121
MICROSCALE COMPARISONS - INTERIOR PLATEAU OF TENNESSEE
Beta diversity - microscale interior plateau
	Df	SumsOfSqs	MeanSqs	F.Model	R2	Pr(>F)
interior.species	14	9.0236	0.64454	2.93684	0.37423	0.001	***
interior.month (season)	4	1.3098	0.32745	1.49201	0.05432	0.009	**
interior.site (geography)	11	3.5829	0.32572	1.48412	0.14859	0.001	***
interior.oo (Ophidiomyces presence)	1	0.2626	0.26257	1.1964	0.01089	0.252
interior.year	1	0.2026	0.20263	0.92328	0.0084	0.53
interior.species:interior.month	7	2.2692	0.32417	1.47709	0.09411	0.002	**
Residuals	34	7.4619	0.21947		0.30946
Total	72	24.1126			1
---
	Df	SumsOfSqs	MeanSqs	F.Model	R2	Pr(>F)
interior.ecomode	3	3.8396	1.27986	4.5628	0.15924	0.001	***
interior.oo (Ophidiomyces presence)	1	0.716	0.71597	2.5525	0.02969	0.005	**
interior.ecomode:interior.oo	3	1.3245	0.44149	1.5739	0.05493	0.014	*
Residuals	65	18.2326	0.2805		0.75614
Total	72	24.1126			1
Alpha diversity - microscale interior plateau
Kruskal-Wallis rank sum test
data: interior.invsimp by species
Kruskal-Wallis chi-squared = 26.378, df = 14, p-value = 0.02317
Kruskal-Wallis rank sum test
data: interior.invsimp by ecomode
Kruskal-Wallis chi-squared = 15.563, df = 3, p-value = 0.001393
Kruskal-Wallis rank sum test
data: interior.invsimp by Oo (Ophidiomyces presence)
Kruskal-Wallis chi-squared = 0.18351, df = 1, p-value = 0.6684
MICROSCALE COMPARISONS - SOUTHWESTERN APPALACHAINS OF TENNESSEE
Beta diversity - microscale southwestern appalachians
	Df	SumsOfSqs	MeanSqs	F.Model	R2	Pr(>F)
apps.species	7	5.1655	0.73793	3.6005	0.45435	0.001	***
apps.month (season)	3	1.3793	0.45978	2.2433	0.12132	0.001	***
apps.site (geography)	6	1.6887	0.28145	1.3732	0.14854	0.036	*
apps.year	1	0.2203	0.22031	1.0749	0.01938	0.361
apps.oo (Ophidiomyces presence)	1	0.2507	0.25073	1.2233	0.02205	0.252
Residuals	13	2.6644	0.20495		0.23436
Total	31	11.369			1
---
	Df	SumsOfSqs	MeanSqs	F.Model	R2	Pr(>F)
apps.ecomode	3	2.482	0.82734	2.6288	0.21832	0.001	***
apps.oo (Ophidiomyces presence)	1	0.3896	0.38964	1.2381	0.03427	0.236
Residuals	27	8.4973	0.31471		0.74741
Total	31	11.369			1
---
Alpha diversity - microscale southwestern appalachians
Kruskal-Wallis rank sum test
data: apps.invsimp by species
Kruskal-Wallis chi-squared = 14.775, df = 7, p-value = 0.039
Kruskal-Wallis rank sum test
data: apps.invsimp by ecomode
Kruskal-Wallis chi-squared = 8.0223, df = 3, p-value = 0.04555
Kruskal-Wallis rank sum test
data: apps.invsimp by Oo (Ophidiomyces presence)
Kruskal-Wallis chi-squared = 3.2061, df = 1, p-value = 0.07337
MICROSCALE COMPARISONS - BLUE RIDGE MOUNTAINS OF TENNESSEE
Beta diversity - microscale blue ridge mountains
	Df	SumsOfSqs	MeanSqs	F.Model	R2	Pr(>F)
blue.species	6	2.6317	0.43862	1.43655	0.51869	0.033	*
blue.month (season)	1	0.2148	0.21477	0.7034	0.04233	0.808
blue.site (geography)	1	0.3021	0.30215	0.98957	0.05955	0.476
blue.year	1	0.0932	0.0932	0.30525	0.01837	0.978
Residuals	6	1.832	0.30533		0.36107
Total	15	5.0739			1
---
	Df	SumsOfSqs	MeanSqs	F.Model	R2	Pr(>F)
blue.ecomode	3	1.2227	0.40755	1.2699	0.24097	0.111
Residuals	12	3.8512	0.32093		0.75903
Total	15	5.0739			1
Alpha diversity - microscale blue ridge mountains
Kruskal-Wallis rank sum test
data: blue.invsimp by species
Kruskal-Wallis chi-squared = 10.566, df = 6, p-value = 0.1027
Kruskal-Wallis rank sum test
data: blue.invsimp by ecomode
Kruskal-Wallis chi-squared = 2.0217, df = 3, p-value = 0.5679
