# Supplementary material for: Variability in snake skin microbial assemblages across spatial scales and disease states
Source: ISME J. 2019 May 7;13(9):2209–22. doi: 10.1038/s41396-019-0416-x (PMC6776063; doi:10.1038/s41396-019-0416-x)
Supplement: Supplementary file 5 — Supplemental table 2 [file 41396_2019_416_MOESM5_ESM.xlsx]

## Sheet: Complete list of taxonomic IDs
OTU	Size	Taxonomy
Otu00001	343651	Bacteria(100);"Proteobacteria"(100);Betaproteobacteria(100);Burkholderiales(100);Comamonadaceae(71);unclassified;
Otu00002	183725	Bacteria(100);"Proteobacteria"(100);Alphaproteobacteria(100);Sphingomonadales(100);Sphingomonadaceae(100);Sphingomonas(98);
Otu00003	150334	Bacteria(100);"Proteobacteria"(100);Betaproteobacteria(100);Burkholderiales(100);Comamonadaceae(80);unclassified(64);
Otu00004	214468	Bacteria(100);"Actinobacteria"(100);Actinobacteria(100);Actinomycetales(100);Intrasporangiaceae(100);Janibacter(53);
Otu00005	237305	Bacteria(100);"Proteobacteria"(100);Betaproteobacteria(100);Burkholderiales(100);Oxalobacteraceae(100);unclassified(67);
Otu00006	302019	Bacteria(100);"Proteobacteria"(100);Alphaproteobacteria(100);Rhodobacterales(100);Rhodobacteraceae(100);Paracoccus(100);
Otu00007	90661	Bacteria(100);"Actinobacteria"(100);Actinobacteria(100);Actinomycetales(100);Nocardioidaceae(100);unclassified(71);
Otu00008	165798	Bacteria(100);"Proteobacteria"(100);Gammaproteobacteria(100);"Enterobacteriales"(100);Enterobacteriaceae(100);unclassified(76);
Otu00009	609689	Bacteria(100);"Proteobacteria"(100);Gammaproteobacteria(100);Pseudomonadales(100);Moraxellaceae(100);Acinetobacter(100);
Otu00010	50373	Bacteria(100);"Actinobacteria"(100);Actinobacteria(100);Actinomycetales(100);Mycobacteriaceae(99);Mycobacterium(99);
Otu00011	159646	Bacteria(100);"Proteobacteria"(100);Alphaproteobacteria(100);Sphingomonadales(100);unclassified(97);unclassified(97);
Otu00012	81646	Bacteria(100);"Proteobacteria"(100);Alphaproteobacteria(100);Sphingomonadales(100);Sphingomonadaceae(100);Sphingomonas(100);
Otu00013	65275	Bacteria(100);"Proteobacteria"(100);Alphaproteobacteria(100);Sphingomonadales(100);Sphingomonadaceae(100);Novosphingobium(94);
Otu00014	40303	Bacteria(100);"Actinobacteria"(100);Actinobacteria(100);Actinomycetales(100);Microbacteriaceae(99);unclassified(72);
Otu00015	16868	Bacteria(100);"Acidobacteria"(100);Acidobacteria_Gp6(100);Acidobacteria_Gp6_order_incertae_sedis(100);Acidobacteria_Gp6_family_incertae_sedis(100);Gp6(100);
Otu00016	14852	Bacteria(100);"Acidobacteria"(100);Acidobacteria_Gp6(100);Acidobacteria_Gp6_order_incertae_sedis(100);Acidobacteria_Gp6_family_incertae_sedis(100);Gp6(100);
Otu00017	179909	Bacteria(100);"Actinobacteria"(100);Actinobacteria(100);Actinomycetales(100);unclassified(100);unclassified(100);
Otu00018	16006	Bacteria(100);"Proteobacteria"(100);Alphaproteobacteria(100);Rhizobiales(100);unclassified(95);unclassified(95);
Otu00019	65156	Bacteria(100);"Proteobacteria"(100);Gammaproteobacteria(100);Pseudomonadales(100);Pseudomonadaceae(100);Pseudomonas(96);
Otu00020	15366	Bacteria(100);"Proteobacteria"(100);Alphaproteobacteria(100);Rhizobiales(100);unclassified(98);unclassified(98);
Otu00021	296413	Bacteria(100);"Bacteroidetes"(100);Flavobacteria(100);"Flavobacteriales"(100);Flavobacteriaceae(100);Chryseobacterium(100);
Otu00022	226869	Bacteria(100);"Deinococcus-Thermus"(100);Deinococci(100);Deinococcales(100);Deinococcaceae(100);Deinococcus(100);
Otu00023	21803	Bacteria(100);"Actinobacteria"(100);Actinobacteria(100);Actinomycetales(100);Nocardioidaceae(100);Nocardioides(100);
Otu00024	15935	Bacteria(100);"Actinobacteria"(100);Actinobacteria(100);Solirubrobacterales(100);Solirubrobacteraceae(100);Solirubrobacter(100);
Otu00025	37002	Bacteria(100);"Proteobacteria"(100);Alphaproteobacteria(100);Rhizobiales(100);Bradyrhizobiaceae(100);Bradyrhizobium(91);
Otu00026	35256	Bacteria(100);"Bacteroidetes"(100);Flavobacteria(100);"Flavobacteriales"(100);Flavobacteriaceae(100);Flavobacterium(100);
Otu00027	111051	Bacteria(100);"Bacteroidetes"(100);"Sphingobacteria"(100);"Sphingobacteriales"(100);Chitinophagaceae(100);Sediminibacterium(100);
Otu00028	92356	Bacteria(100);"Proteobacteria"(100);Betaproteobacteria(100);Burkholderiales(100);Burkholderiaceae(85);Ralstonia(85);
Otu00029	226240	Bacteria(100);"Proteobacteria"(100);Gammaproteobacteria(100);"Enterobacteriales"(100);Enterobacteriaceae(100);Morganella(84);
Otu00030	120179	Bacteria(100);"Proteobacteria"(100);Alphaproteobacteria(100);Rhizobiales(100);Methylobacteriaceae(100);Methylobacterium(100);
Otu00031	35767	Bacteria(100);"Actinobacteria"(100);Actinobacteria(100);Actinomycetales(100);Nocardioidaceae(100);Nocardioides(100);
Otu00032	15499	Bacteria(100);"Actinobacteria"(100);Actinobacteria(100);Actinomycetales(100);Microbacteriaceae(100);unclassified(100);
Otu00033	121908	Bacteria(100);"Proteobacteria"(100);Betaproteobacteria(100);Burkholderiales(100);Burkholderiaceae(100);Polynucleobacter(100);
Otu00034	12794	Bacteria(100);"Actinobacteria"(100);Actinobacteria(100);Actinomycetales(100);unclassified(96);unclassified(96);
Otu00035	40152	Bacteria(100);"Proteobacteria"(100);Alphaproteobacteria(100);Sphingomonadales(100);Sphingomonadaceae(100);Sphingosinicella(56);
Otu00036	8243	Bacteria(100);"Actinobacteria"(100);Actinobacteria(100);Solirubrobacterales(100);unclassified(52);unclassified(52);
Otu00037	11629	Bacteria(100);"Actinobacteria"(100);Actinobacteria(100);Actinomycetales(100);Micromonosporaceae(100);unclassified(61);
Otu00038	77069	Bacteria(100);"Actinobacteria"(100);Actinobacteria(100);Actinomycetales(100);Micrococcaceae(100);Arthrobacter(86);
Otu00039	23307	Bacteria(100);"Proteobacteria"(100);Alphaproteobacteria(100);Rhodobacterales(100);Rhodobacteraceae(100);unclassified(80);
Otu00040	153508	Bacteria(100);"Bacteroidetes"(100);"Sphingobacteria"(100);"Sphingobacteriales"(100);Cytophagaceae(100);unclassified(100);
Otu00041	29791	Bacteria(100);"Actinobacteria"(100);Actinobacteria(100);Actinomycetales(100);Pseudonocardiaceae(100);unclassified(80);
Otu00042	65828	Bacteria(100);"Actinobacteria"(100);Actinobacteria(100);Actinomycetales(100);Microbacteriaceae(75);unclassified(75);
Otu00043	81220	Bacteria(100);Firmicutes(100);Bacilli(100);Bacillales(100);Bacillales_Incertae_Sedis_XII(93);Exiguobacterium(93);
Otu00044	17808	Bacteria(100);"Acidobacteria"(100);Acidobacteria_Gp16(100);Acidobacteria_Gp16_order_incertae_sedis(100);Acidobacteria_Gp16_family_incertae_sedis(100);Gp16(100);
Otu00045	10044	Bacteria(100);"Proteobacteria"(100);Alphaproteobacteria(100);Rhizobiales(100);unclassified(99);unclassified(99);
Otu00046	85054	Bacteria(100);"Bacteroidetes"(100);Flavobacteria(100);"Flavobacteriales"(100);Flavobacteriaceae(100);Chryseobacterium(100);
Otu00047	67204	Bacteria(100);unclassified(100);unclassified(100);unclassified(100);unclassified(100);unclassified(100);
Otu00048	65950	Bacteria(100);Firmicutes(100);Bacilli(100);Lactobacillales(100);Enterococcaceae(100);Vagococcus(52);
Otu00049	71261	Bacteria(100);"Proteobacteria"(100);Gammaproteobacteria(100);Xanthomonadales(100);Xanthomonadaceae(100);Lysobacter(93);
Otu00050	12180	Bacteria(100);"Acidobacteria"(100);Acidobacteria_Gp16(100);Acidobacteria_Gp16_order_incertae_sedis(100);Acidobacteria_Gp16_family_incertae_sedis(100);Gp16(100);
Otu00051	14917	Bacteria(100);"Proteobacteria"(100);Alphaproteobacteria(100);Rhizobiales(100);unclassified(58);unclassified(58);
Otu00052	11895	Bacteria(100);"Actinobacteria"(100);Actinobacteria(100);Actinomycetales(100);Pseudonocardiaceae(100);Pseudonocardia(95);
Otu00053	23539	Bacteria(100);Cyanobacteria_Chloroplast(100);Chloroplast(100);Chloroplast_order_incertae_sedis(100);Chloroplast(100);Bacillariophyta(100);
Otu00054	45265	Bacteria(100);"Acidobacteria"(100);Acidobacteria_Gp4(100);Acidobacteria_Gp4_order_incertae_sedis(100);Acidobacteria_Gp4_family_incertae_sedis(100);Gp4(100);
Otu00055	6336	Bacteria(100);"Acidobacteria"(100);Acidobacteria_Gp6(100);Acidobacteria_Gp6_order_incertae_sedis(100);Acidobacteria_Gp6_family_incertae_sedis(100);Gp6(100);
Otu00056	10407	Bacteria(100);"Proteobacteria"(100);Alphaproteobacteria(100);Sphingomonadales(100);Sphingomonadaceae(100);Sphingomonas(98);
Otu00057	60150	Bacteria(100);"Proteobacteria"(100);Betaproteobacteria(100);Burkholderiales(100);Oxalobacteraceae(100);Duganella(89);
Otu00058	126467	Bacteria(100);"Proteobacteria"(100);Alphaproteobacteria(100);Sphingomonadales(100);Erythrobacteraceae(100);unclassified(99);
Otu00059	30885	Bacteria(100);Firmicutes(100);Bacilli(100);Bacillales(100);unclassified(86);unclassified(86);
Otu00060	61477	Bacteria(100);"Proteobacteria"(100);Betaproteobacteria(100);Burkholderiales(100);unclassified(77);unclassified(77);
Otu00061	6839	Bacteria(100);"Acidobacteria"(100);Acidobacteria_Gp6(100);Acidobacteria_Gp6_order_incertae_sedis(100);Acidobacteria_Gp6_family_incertae_sedis(100);Gp6(100);
Otu00062	16318	Bacteria(100);"Actinobacteria"(100);Actinobacteria(100);Actinomycetales(100);Nocardioidaceae(99);Aeromicrobium(99);
Otu00063	17063	Bacteria(100);"Proteobacteria"(100);unclassified(100);unclassified(100);unclassified(100);unclassified(100);
Otu00064	60813	Bacteria(100);"Proteobacteria"(100);Gammaproteobacteria(100);Pseudomonadales(100);Moraxellaceae(100);Acinetobacter(100);
Otu00065	10723	Bacteria(100);"Actinobacteria"(100);Actinobacteria(100);Actinomycetales(100);Streptomycetaceae(100);Streptomyces(69);
Otu00066	99524	Bacteria(100);"Proteobacteria"(100);Alphaproteobacteria(100);Rhodobacterales(100);Rhodobacteraceae(100);unclassified(100);
Otu00067	65407	Bacteria(100);"Proteobacteria"(100);Gammaproteobacteria(100);Xanthomonadales(100);Xanthomonadaceae(100);Stenotrophomonas(100);
Otu00068	4086	Bacteria(100);"Verrucomicrobia"(100);Opitutae(100);Opitutales(100);Opitutaceae(100);Opitutus(100);
Otu00069	12641	Bacteria(100);"Proteobacteria"(100);Alphaproteobacteria(100);Rhizobiales(100);Hyphomicrobiaceae(80);unclassified;
Otu00070	68263	Bacteria(100);Firmicutes(100);Bacilli(100);Bacillales(100);Staphylococcaceae(100);Staphylococcus(99);
Otu00071	8399	Bacteria(100);"Proteobacteria"(100);Gammaproteobacteria(100);unclassified(100);unclassified(100);unclassified(100);
Otu00072	3868	Bacteria(100);"Planctomycetes"(100);"Planctomycetacia"(100);Planctomycetales(100);Planctomycetaceae(100);Singulisphaera(100);
Otu00073	78618	Bacteria(100);"Deinococcus-Thermus"(100);Deinococci(100);Deinococcales(100);Deinococcaceae(100);Deinococcus(100);
Otu00074	24704	Bacteria(100);Cyanobacteria_Chloroplast(100);Chloroplast(100);Chloroplast_order_incertae_sedis(100);Chloroplast(100);Streptophyta(100);
Otu00075	26909	Bacteria(100);"Proteobacteria"(100);Alphaproteobacteria(100);Caulobacterales(100);Caulobacteraceae(100);Brevundimonas(100);
Otu00076	9203	Bacteria(100);"Proteobacteria"(100);Alphaproteobacteria(100);Rhizobiales(100);Hyphomicrobiaceae(100);Hyphomicrobium(81);
Otu00077	10495	Bacteria(100);"Actinobacteria"(100);Actinobacteria(100);Actinomycetales(100);unclassified(94);unclassified(94);
Otu00078	5513	Bacteria(100);"Actinobacteria"(100);Actinobacteria(100);Actinomycetales(100);Streptomycetaceae(100);Streptomyces(83);
Otu00079	10033	Bacteria(100);"Actinobacteria"(100);Actinobacteria(100);Solirubrobacterales(100);unclassified(100);unclassified(100);
Otu00080	6017	Bacteria(100);"Actinobacteria"(100);Actinobacteria(100);Solirubrobacterales(100);unclassified(100);unclassified(100);
Otu00081	41017	Bacteria(100);"Proteobacteria"(100);Gammaproteobacteria(100);"Enterobacteriales"(100);Enterobacteriaceae(100);unclassified(84);
Otu00082	7185	Bacteria(100);"Actinobacteria"(100);Actinobacteria(100);Actinomycetales(100);Kineosporiaceae(76);unclassified;
Otu00083	37807	Bacteria(100);"Actinobacteria"(100);Actinobacteria(100);Actinomycetales(100);unclassified(95);unclassified(95);
Otu00084	4261	Bacteria(100);"Acidobacteria"(100);Acidobacteria_Gp6(100);Acidobacteria_Gp6_order_incertae_sedis(100);Acidobacteria_Gp6_family_incertae_sedis(100);Gp6(100);
Otu00085	11186	Bacteria(100);"Actinobacteria"(100);Actinobacteria(100);Actinomycetales(100);unclassified(64);unclassified(64);
Otu00086	8398	Bacteria(100);"Actinobacteria"(100);Actinobacteria(100);Actinomycetales(100);Pseudonocardiaceae(100);Pseudonocardia(100);
Otu00087	5658	Bacteria(100);unclassified(100);unclassified(100);unclassified(100);unclassified(100);unclassified(100);
Otu00088	20066	Bacteria(100);"Proteobacteria"(100);Betaproteobacteria(100);Burkholderiales(100);Comamonadaceae(79);Comamonas(64);
Otu00089	25518	Bacteria(100);"Proteobacteria"(100);Alphaproteobacteria(100);Caulobacterales(100);Caulobacteraceae(100);Brevundimonas(100);
Otu00090	25953	Bacteria(100);"Proteobacteria"(100);Betaproteobacteria(100);Burkholderiales(100);Burkholderiaceae(100);Burkholderia(100);
Otu00091	21032	Bacteria(100);"Proteobacteria"(100);Alphaproteobacteria(100);Rhizobiales(100);Methylobacteriaceae(100);Methylobacterium(100);
Otu00092	10681	Bacteria(100);"Proteobacteria"(100);Alphaproteobacteria(100);Rhizobiales(100);Hyphomicrobiaceae(87);Devosia(87);
Otu00093	1650	Bacteria(100);unclassified(100);unclassified(100);unclassified(100);unclassified(100);unclassified(100);
Otu00094	51340	Bacteria(100);"Bacteroidetes"(100);"Sphingobacteria"(100);"Sphingobacteriales"(100);Cytophagaceae(100);Siphonobacter(58);
Otu00095	13979	Bacteria(100);Firmicutes(100);Bacilli(100);Bacillales(100);Planococcaceae(89);Sporosarcina(57);
Otu00096	15506	Bacteria(100);"Bacteroidetes"(100);Flavobacteria(100);"Flavobacteriales"(100);Flavobacteriaceae(100);Flavobacterium(100);
Otu00097	8177	Bacteria(100);"Proteobacteria"(100);Alphaproteobacteria(100);Rhizobiales(100);unclassified;unclassified;
Otu00098	9663	Bacteria(100);"Proteobacteria"(100);Alphaproteobacteria(100);Rhizobiales(100);unclassified(100);unclassified(100);
Otu00099	73494	Bacteria(100);"Proteobacteria"(100);Betaproteobacteria(100);Burkholderiales(100);Alcaligenaceae(100);unclassified(57);
Otu00100	8227	Bacteria(100);"Acidobacteria"(100);Acidobacteria_Gp6(100);Acidobacteria_Gp6_order_incertae_sedis(100);Acidobacteria_Gp6_family_incertae_sedis(100);Gp6(100);
Otu00101	2883	Bacteria(100);"Acidobacteria"(100);Acidobacteria_Gp6(100);Acidobacteria_Gp6_order_incertae_sedis(100);Acidobacteria_Gp6_family_incertae_sedis(100);Gp6(100);
Otu00102	62863	Bacteria(100);"Deinococcus-Thermus"(100);Deinococci(100);Deinococcales(100);Deinococcaceae(100);Deinococcus(100);
Otu00103	3529	Bacteria(100);"Proteobacteria"(100);Deltaproteobacteria(100);Myxococcales(100);Polyangiaceae(100);Byssovorax(62);
Otu00104	12016	Bacteria(100);"Verrucomicrobia"(100);Spartobacteria(100);Spartobacteria_order_incertae_sedis(100);Spartobacteria_family_incertae_sedis(100);Spartobacteria_genera_incertae_sedis(100);
Otu00105	19113	Bacteria(100);"Proteobacteria"(100);Alphaproteobacteria(100);Rhizobiales(100);unclassified(100);unclassified(100);
Otu00106	48757	Bacteria(100);"Actinobacteria"(100);Actinobacteria(100);Actinomycetales(100);unclassified(100);unclassified(100);
Otu00107	9274	Bacteria(100);"Verrucomicrobia"(100);Spartobacteria(100);Spartobacteria_order_incertae_sedis(100);Spartobacteria_family_incertae_sedis(100);Spartobacteria_genera_incertae_sedis(100);
Otu00108	6732	Bacteria(100);"Proteobacteria"(100);Betaproteobacteria(100);Burkholderiales(100);Comamonadaceae(96);Hydrogenophaga(84);
Otu00109	3696	Bacteria(100);"Planctomycetes"(100);"Planctomycetacia"(100);Planctomycetales(100);Planctomycetaceae(100);Singulisphaera(100);
Otu00110	26930	Bacteria(100);"Proteobacteria"(100);Betaproteobacteria(100);Methylophilales(100);Methylophilaceae(100);Methylophilus(100);
Otu00111	19449	Bacteria(100);"Proteobacteria"(100);Alphaproteobacteria(100);Rhizobiales(100);Methylobacteriaceae(100);Methylobacterium(100);
Otu00112	6941	Bacteria(100);"Proteobacteria"(100);Alphaproteobacteria(100);Rhizobiales(100);unclassified(98);unclassified(98);
Otu00113	7146	Bacteria(100);unclassified(100);unclassified(100);unclassified(100);unclassified(100);unclassified(100);
Otu00114	4004	Bacteria(100);"Acidobacteria"(100);Acidobacteria_Gp6(100);Acidobacteria_Gp6_order_incertae_sedis(100);Acidobacteria_Gp6_family_incertae_sedis(100);Gp6(100);
Otu00115	4224	Bacteria(100);"Acidobacteria"(100);Acidobacteria_Gp3(100);Acidobacteria_Gp3_order_incertae_sedis(100);Acidobacteria_Gp3_family_incertae_sedis(100);Gp3(100);
Otu00116	35543	Bacteria(100);"Proteobacteria"(100);Alphaproteobacteria(100);Rhodobacterales(100);Rhodobacteraceae(100);unclassified(100);
Otu00117	4060	Bacteria(100);"Actinobacteria"(100);Actinobacteria(100);unclassified(100);unclassified(100);unclassified(100);
Otu00118	2496	Bacteria(100);"Actinobacteria"(100);Actinobacteria(100);Solirubrobacterales(100);Solirubrobacteraceae(100);Solirubrobacter(100);
Otu00119	4088	Bacteria(100);"Verrucomicrobia"(100);Spartobacteria(100);Spartobacteria_order_incertae_sedis(100);Spartobacteria_family_incertae_sedis(100);Spartobacteria_genera_incertae_sedis(100);
Otu00120	53323	Bacteria(100);"Actinobacteria"(100);Actinobacteria(100);Actinomycetales(100);Dietziaceae(100);Dietzia(100);
Otu00121	9854	Bacteria(100);"Proteobacteria"(100);Betaproteobacteria(100);Burkholderiales(100);unclassified(85);unclassified(85);
Otu00122	6822	Bacteria(100);"Proteobacteria"(100);Betaproteobacteria(100);unclassified(100);unclassified(100);unclassified(100);
Otu00123	2138	Bacteria(100);unclassified(100);unclassified(100);unclassified(100);unclassified(100);unclassified(100);
Otu00124	15781	Bacteria(100);"Bacteroidetes"(100);"Sphingobacteria"(100);"Sphingobacteriales"(100);Cytophagaceae(100);Hymenobacter(100);
Otu00125	11145	Bacteria(100);"Actinobacteria"(100);Actinobacteria(100);Actinomycetales(100);Nocardioidaceae(100);Nocardioides(100);
Otu00126	4924	Bacteria(100);"Proteobacteria"(100);Deltaproteobacteria(100);Myxococcales(100);unclassified;unclassified;
Otu00127	12258	Bacteria(100);"Proteobacteria"(100);Gammaproteobacteria(100);Xanthomonadales(100);Xanthomonadaceae(100);unclassified(85);
Otu00128	30711	Bacteria(100);"Actinobacteria"(100);Actinobacteria(100);Actinomycetales(100);Nocardioidaceae(100);Nocardioides(88);
Otu00129	4994	Bacteria(100);"Proteobacteria"(100);Betaproteobacteria(100);unclassified(100);unclassified(100);unclassified(100);
Otu00130	8527	Bacteria(100);"Proteobacteria"(100);Betaproteobacteria(100);Burkholderiales(100);Burkholderiales_incertae_sedis(82);Aquabacterium(81);
Otu00131	48046	Bacteria(100);"Bacteroidetes"(100);"Sphingobacteria"(100);"Sphingobacteriales"(100);Chitinophagaceae(100);unclassified(100);
Otu00132	2151	Bacteria(100);unclassified(100);unclassified(100);unclassified(100);unclassified(100);unclassified(100);
Otu00133	36390	Bacteria(100);"Bacteroidetes"(100);"Sphingobacteria"(100);"Sphingobacteriales"(100);Chitinophagaceae(100);unclassified(100);
Otu00134	5995	Bacteria(100);"Proteobacteria"(100);Alphaproteobacteria(100);Caulobacterales(100);Caulobacteraceae(100);Phenylobacterium(100);
Otu00135	7379	Bacteria(100);"Proteobacteria"(100);Alphaproteobacteria(100);Rhizobiales(100);Phyllobacteriaceae(64);Mesorhizobium(62);
Otu00136	7094	Bacteria(100);"Proteobacteria"(100);Alphaproteobacteria(100);Rhizobiales(100);unclassified(91);unclassified(91);
Otu00137	3662	Bacteria(100);"Proteobacteria"(100);Alphaproteobacteria(100);Rhodospirillales(100);Acetobacteraceae(100);unclassified(100);
Otu00138	5506	Bacteria(100);"Proteobacteria"(100);Alphaproteobacteria(100);Sphingomonadales(100);Sphingomonadaceae(98);unclassified(73);
Otu00139	14754	Bacteria(100);Cyanobacteria_Chloroplast(100);Chloroplast(100);Chloroplast_order_incertae_sedis(100);Chloroplast(100);Bacillariophyta(100);
Otu00140	4458	Bacteria(100);"Bacteroidetes"(100);"Sphingobacteria"(100);"Sphingobacteriales"(100);Chitinophagaceae(100);unclassified(82);
Otu00141	47112	Bacteria(100);"Bacteroidetes"(100);"Sphingobacteria"(100);"Sphingobacteriales"(100);Sphingobacteriaceae(100);Sphingobacterium(100);
Otu00142	7819	Bacteria(100);"Proteobacteria"(100);Alphaproteobacteria(100);Rhodospirillales(100);Acetobacteraceae(100);Roseomonas(58);
Otu00143	2163	Bacteria(100);"Actinobacteria"(100);Actinobacteria(100);Actinomycetales(100);unclassified(99);unclassified(99);
Otu00144	45636	Bacteria(100);"Proteobacteria"(100);Gammaproteobacteria(100);Pseudomonadales(100);Moraxellaceae(100);Alkanindiges(99);
Otu00145	3386	Bacteria(100);"Bacteroidetes"(100);"Sphingobacteria"(100);"Sphingobacteriales"(100);Chitinophagaceae(100);Ferruginibacter(95);
Otu00146	14162	Bacteria(100);"Proteobacteria"(100);Alphaproteobacteria(100);Sphingomonadales(100);Sphingomonadaceae(100);Sphingomonas(100);
Otu00147	3665	Bacteria(100);"Proteobacteria"(100);Alphaproteobacteria(100);unclassified(100);unclassified(100);unclassified(100);
Otu00148	5067	Bacteria(100);unclassified(100);unclassified(100);unclassified(100);unclassified(100);unclassified(100);
Otu00149	3862	Bacteria(100);"Actinobacteria"(100);Actinobacteria(100);Actinomycetales(100);unclassified(100);unclassified(100);
Otu00150	3200	Bacteria(100);unclassified(100);unclassified(100);unclassified(100);unclassified(100);unclassified(100);
Otu00151	28745	Bacteria(100);Firmicutes(100);Bacilli(100);Bacillales(100);Bacillaceae_1(100);Bacillus(99);
Otu00152	3582	Bacteria(100);"Bacteroidetes"(100);"Sphingobacteria"(100);"Sphingobacteriales"(100);Sphingobacteriaceae(100);Mucilaginibacter(93);
Otu00153	3012	Bacteria(100);unclassified(100);unclassified(100);unclassified(100);unclassified(100);unclassified(100);
Otu00154	11535	Bacteria(100);"Proteobacteria"(100);Alphaproteobacteria(100);Rhizobiales(100);Bradyrhizobiaceae(100);Bosea(100);
Otu00155	4589	Bacteria(100);"Acidobacteria"(100);Acidobacteria_Gp17(100);Acidobacteria_Gp17_order_incertae_sedis(100);Acidobacteria_Gp17_family_incertae_sedis(100);Gp17(100);
Otu00156	5640	Bacteria(100);"Verrucomicrobia"(100);Verrucomicrobiae(100);Verrucomicrobiales(100);Verrucomicrobiaceae(100);Luteolibacter(94);
Otu00157	4384	Bacteria(100);"Verrucomicrobia"(100);Opitutae(100);Opitutales(100);Opitutaceae(100);unclassified(86);
Otu00158	32686	Bacteria(100);"Deinococcus-Thermus"(100);Deinococci(100);Deinococcales(100);Deinococcaceae(100);Deinococcus(100);
Otu00159	5589	Bacteria(100);unclassified(100);unclassified(100);unclassified(100);unclassified(100);unclassified(100);
Otu00160	37658	Bacteria(100);"Actinobacteria"(100);Actinobacteria(100);Actinomycetales(100);unclassified(83);unclassified(83);
Otu00161	4324	Bacteria(100);"Proteobacteria"(100);Alphaproteobacteria(100);Rhizobiales(100);unclassified(100);unclassified(100);
Otu00162	16285	Bacteria(100);"Proteobacteria"(100);Alphaproteobacteria(100);Rhizobiales(100);Rhizobiaceae(81);Rhizobium(64);
Otu00163	39612	Bacteria(100);"Proteobacteria"(100);Alphaproteobacteria(100);Sphingomonadales(100);Sphingomonadaceae(100);unclassified(100);
Otu00164	11359	Bacteria(100);"Proteobacteria"(100);Alphaproteobacteria(100);Sphingomonadales(100);Sphingomonadaceae(100);Novosphingobium(76);
Otu00165	5032	Bacteria(100);"Actinobacteria"(100);Actinobacteria(100);Solirubrobacterales(100);unclassified(98);unclassified(98);
Otu00166	5296	Bacteria(100);"Proteobacteria"(100);Alphaproteobacteria(100);Sphingomonadales(100);Sphingomonadaceae(100);unclassified(64);
Otu00167	2627	Bacteria(100);unclassified(100);unclassified(100);unclassified(100);unclassified(100);unclassified(100);
Otu00168	4240	Bacteria(100);"Proteobacteria"(100);Alphaproteobacteria(100);unclassified(100);unclassified(100);unclassified(100);
Otu00169	64655	Bacteria(100);"Bacteroidetes"(100);"Bacteroidia"(100);"Bacteroidales"(100);"Porphyromonadaceae"(100);Petrimonas(99);
Otu00170	19491	Bacteria(100);Firmicutes(100);Clostridia(100);Clostridiales(100);Peptostreptococcaceae(100);Clostridium_XI(100);
Otu00171	2433	Bacteria(100);"Bacteroidetes"(100);"Sphingobacteria"(100);"Sphingobacteriales"(100);Chitinophagaceae(100);Terrimonas(94);
Otu00172	6048	Bacteria(100);"Proteobacteria"(100);Betaproteobacteria(100);Rhodocyclales(100);Rhodocyclaceae(100);unclassified(74);
Otu00173	7857	Bacteria(100);"Bacteroidetes"(100);"Sphingobacteria"(100);"Sphingobacteriales"(100);Sphingobacteriaceae(100);Pedobacter(100);
Otu00174	11222	Bacteria(100);"Proteobacteria"(100);Alphaproteobacteria(100);Rhizobiales(100);Rhizobiaceae(100);Rhizobium(100);
Otu00175	5478	Bacteria(100);"Acidobacteria"(100);Acidobacteria_Gp4(100);Acidobacteria_Gp4_order_incertae_sedis(100);Acidobacteria_Gp4_family_incertae_sedis(100);Gp4(100);
Otu00176	42532	Bacteria(100);"Bacteroidetes"(100);"Sphingobacteria"(100);"Sphingobacteriales"(100);Chitinophagaceae(100);unclassified(100);
Otu00177	2660	Bacteria(100);"Proteobacteria"(100);Alphaproteobacteria(100);Rhizobiales(100);unclassified(99);unclassified(99);
Otu00178	7207	Bacteria(100);"Proteobacteria"(100);Alphaproteobacteria(100);Rhizobiales(100);Beijerinckiaceae(58);Beijerinckia(55);
Otu00179	668	Bacteria(100);"Proteobacteria"(100);Gammaproteobacteria(100);Legionellales(100);Legionellaceae(100);Legionella(100);
Otu00180	6036	Bacteria(100);"Actinobacteria"(100);Actinobacteria(100);Actinomycetales(100);Mycobacteriaceae(97);Mycobacterium(95);
Otu00181	4960	Bacteria(100);"Proteobacteria"(100);Alphaproteobacteria(100);Sphingomonadales(100);Sphingomonadaceae(79);Novosphingobium(77);
Otu00182	1735	Bacteria(100);unclassified(100);unclassified(100);unclassified(100);unclassified(100);unclassified(100);
Otu00183	5047	Bacteria(100);"Proteobacteria"(100);Betaproteobacteria(100);Burkholderiales(100);Comamonadaceae(74);unclassified(74);
Otu00184	3647	Bacteria(100);"Proteobacteria"(100);Gammaproteobacteria(100);Xanthomonadales(100);Sinobacteraceae(100);Steroidobacter(100);
Otu00185	2192	Bacteria(100);"Proteobacteria"(100);Gammaproteobacteria(100);Methylococcales(100);Methylococcaceae(100);unclassified(85);
Otu00186	8656	Bacteria(100);"Proteobacteria"(100);Alphaproteobacteria(100);Rhizobiales(100);unclassified(100);unclassified(100);
Otu00187	2022	Bacteria(100);"Planctomycetes"(100);"Planctomycetacia"(100);Planctomycetales(100);Planctomycetaceae(100);Singulisphaera(100);
Otu00188	2311	Bacteria(100);"Proteobacteria"(100);Betaproteobacteria(100);unclassified(100);unclassified(100);unclassified(100);
Otu00189	3969	Bacteria(100);"Proteobacteria"(100);Alphaproteobacteria(100);Rhizobiales(100);Hyphomicrobiaceae(100);Pedomicrobium(74);
Otu00190	10785	Bacteria(100);"Proteobacteria"(100);Alphaproteobacteria(100);Rhizobiales(100);unclassified(100);unclassified(100);
Otu00191	11012	Bacteria(100);"Actinobacteria"(100);Actinobacteria(100);Actinomycetales(100);Nocardioidaceae(100);Nocardioides(100);
Otu00192	4469	Bacteria(100);"Bacteroidetes"(100);"Sphingobacteria"(100);"Sphingobacteriales"(100);Cytophagaceae(100);Hymenobacter(98);
Otu00193	4659	Bacteria(100);"Bacteroidetes"(100);"Sphingobacteria"(100);"Sphingobacteriales"(100);Cytophagaceae(100);Hymenobacter(100);
Otu00194	2776	Bacteria(100);"Acidobacteria"(100);Acidobacteria_Gp6(100);Acidobacteria_Gp6_order_incertae_sedis(100);Acidobacteria_Gp6_family_incertae_sedis(100);Gp6(100);
Otu00195	3151	Bacteria(100);"Proteobacteria"(100);Alphaproteobacteria(100);Rhodobacterales(100);Rhodobacteraceae(100);unclassified(90);
Otu00196	9901	Bacteria(100);"Proteobacteria"(100);Betaproteobacteria(100);Burkholderiales(100);Burkholderiales_incertae_sedis(84);Aquabacterium(84);
Otu00197	1320	Bacteria(100);"Proteobacteria"(100);Deltaproteobacteria(100);Bdellovibrionales(100);Bacteriovoracaceae(100);Peredibacter(98);
Otu00198	54818	Bacteria(100);"Actinobacteria"(100);Actinobacteria(100);Actinomycetales(100);unclassified(100);unclassified(100);
Otu00199	11312	Bacteria(100);"Proteobacteria"(100);Alphaproteobacteria(100);Rhizobiales(100);Methylobacteriaceae(100);Methylobacterium(100);
Otu00200	4577	Bacteria(100);"Proteobacteria"(100);Alphaproteobacteria(100);Rhizobiales(100);Phyllobacteriaceae(100);unclassified(57);
Otu00201	2730	Bacteria(100);"Actinobacteria"(100);Actinobacteria(100);Solirubrobacterales(100);Conexibacteraceae(97);Conexibacter(97);
Otu00202	2799	Bacteria(100);"Planctomycetes"(100);"Planctomycetacia"(100);Planctomycetales(100);Planctomycetaceae(100);unclassified(100);
Otu00203	11920	Bacteria(100);"Bacteroidetes"(100);Flavobacteria(100);"Flavobacteriales"(100);Cryomorphaceae(100);unclassified(99);
Otu00204	4558	Bacteria(100);"Proteobacteria"(100);Betaproteobacteria(100);Burkholderiales(100);unclassified(98);unclassified(98);
Otu00205	1444	Bacteria(100);"Acidobacteria"(100);Acidobacteria_Gp6(100);Acidobacteria_Gp6_order_incertae_sedis(100);Acidobacteria_Gp6_family_incertae_sedis(100);Gp6(100);
Otu00206	2709	Bacteria(100);"Bacteroidetes"(100);"Sphingobacteria"(100);"Sphingobacteriales"(100);Sphingobacteriaceae(100);Mucilaginibacter(100);
Otu00207	9999	Bacteria(100);Cyanobacteria_Chloroplast(100);Chloroplast(100);Chloroplast_order_incertae_sedis(100);Chloroplast(100);Bacillariophyta(100);
Otu00208	8809	Bacteria(100);"Proteobacteria"(100);Alphaproteobacteria(100);Rhizobiales(100);Bradyrhizobiaceae(100);unclassified(62);
Otu00209	3883	Bacteria(100);"Planctomycetes"(100);"Planctomycetacia"(100);Planctomycetales(100);Planctomycetaceae(100);Singulisphaera(100);
Otu00210	2306	Bacteria(100);"Acidobacteria"(100);Acidobacteria_Gp6(100);Acidobacteria_Gp6_order_incertae_sedis(100);Acidobacteria_Gp6_family_incertae_sedis(100);Gp6(100);
Otu00211	2947	Bacteria(100);"Proteobacteria"(100);Deltaproteobacteria(100);Myxococcales(100);unclassified(100);unclassified(100);
Otu00212	5304	Bacteria(100);"Proteobacteria"(100);Alphaproteobacteria(100);Rhizobiales(100);unclassified(59);unclassified(59);
Otu00213	5494	Bacteria(100);"Actinobacteria"(100);Actinobacteria(100);Actinomycetales(100);Nocardioidaceae(100);Nocardioides(100);
Otu00214	2857	Bacteria(100);"Actinobacteria"(100);Actinobacteria(100);unclassified(100);unclassified(100);unclassified(100);
Otu00215	4303	Bacteria(100);unclassified(100);unclassified(100);unclassified(100);unclassified(100);unclassified(100);
Otu00216	1499	Bacteria(100);"Proteobacteria"(100);Betaproteobacteria(100);Rhodocyclales(100);Rhodocyclaceae(100);unclassified(90);
Otu00217	24133	Bacteria(100);"Proteobacteria"(100);Gammaproteobacteria(100);Aeromonadales(100);Aeromonadaceae(100);Aeromonas(100);
Otu00218	7693	Bacteria(100);"Verrucomicrobia"(100);Spartobacteria(100);Spartobacteria_order_incertae_sedis(100);Spartobacteria_family_incertae_sedis(100);Spartobacteria_genera_incertae_sedis(100);
Otu00219	4953	Bacteria(100);"Actinobacteria"(100);Actinobacteria(100);Actinomycetales(100);Nocardioidaceae(100);Nocardioides(100);
Otu00220	4402	Bacteria(100);"Acidobacteria"(100);Acidobacteria_Gp4(100);Acidobacteria_Gp4_order_incertae_sedis(100);Acidobacteria_Gp4_family_incertae_sedis(100);Gp4(100);
Otu00221	6346	Bacteria(100);"Proteobacteria"(100);Gammaproteobacteria(100);unclassified(100);unclassified(100);unclassified(100);
Otu00222	2223	Bacteria(100);"Actinobacteria"(100);Actinobacteria(100);Actinomycetales(100);unclassified(92);unclassified(92);
Otu00223	1721	Bacteria(100);"Proteobacteria"(100);Betaproteobacteria(100);Burkholderiales(100);unclassified(82);unclassified(82);
Otu00224	2347	Bacteria(100);unclassified(100);unclassified(100);unclassified(100);unclassified(100);unclassified(100);
Otu00225	1881	Bacteria(100);unclassified(100);unclassified(100);unclassified(100);unclassified(100);unclassified(100);
Otu00226	10825	Bacteria(100);"Proteobacteria"(100);Alphaproteobacteria(100);Sphingomonadales(100);Sphingomonadaceae(100);Sphingomonas(100);
Otu00227	1887	Bacteria(100);"Proteobacteria"(100);Alphaproteobacteria(100);Caulobacterales(100);Caulobacteraceae(100);Phenylobacterium(88);
Otu00228	1487	Bacteria(100);"Bacteroidetes"(100);"Sphingobacteria"(100);"Sphingobacteriales"(100);Chitinophagaceae(94);unclassified(94);
Otu00229	6564	Bacteria(100);"Bacteroidetes"(100);"Sphingobacteria"(100);"Sphingobacteriales"(100);Cytophagaceae(100);Hymenobacter(100);
Otu00230	2097	Bacteria(100);"Proteobacteria"(100);Alphaproteobacteria(100);unclassified(100);unclassified(100);unclassified(100);
Otu00231	1994	Bacteria(100);"Proteobacteria"(100);Betaproteobacteria(100);unclassified(100);unclassified(100);unclassified(100);
Otu00232	3065	Bacteria(100);"Actinobacteria"(100);Actinobacteria(100);Actinomycetales(100);Cellulomonadaceae(95);Cellulomonas(95);
Otu00233	3736	Bacteria(100);"Actinobacteria"(100);Actinobacteria(100);Acidimicrobiales(100);unclassified(100);unclassified(100);
Otu00234	3188	Bacteria(100);"Acidobacteria"(100);Acidobacteria_Gp4(100);Acidobacteria_Gp4_order_incertae_sedis(100);Acidobacteria_Gp4_family_incertae_sedis(100);Gp4(100);
Otu00235	6383	Bacteria(100);"Proteobacteria"(100);unclassified(100);unclassified(100);unclassified(100);unclassified(100);
Otu00236	4011	Bacteria(100);"Bacteroidetes"(100);"Sphingobacteria"(100);"Sphingobacteriales"(100);Cytophagaceae(100);Hymenobacter(100);
Otu00237	1722	Bacteria(100);"Proteobacteria"(100);Deltaproteobacteria(100);Desulfuromonadales(100);Geobacteraceae(100);Geobacter(100);
Otu00238	2957	Bacteria(100);"Proteobacteria"(100);Betaproteobacteria(100);unclassified(100);unclassified(100);unclassified(100);
Otu00239	17076	Bacteria(100);"Actinobacteria"(100);Actinobacteria(100);Actinomycetales(100);Micrococcaceae(100);unclassified(70);
Otu00240	1390	Bacteria(100);"Actinobacteria"(100);Actinobacteria(100);Actinomycetales(100);Micromonosporaceae(100);unclassified(95);
Otu00241	2448	Bacteria(100);"Acidobacteria"(100);Acidobacteria_Gp7(100);Acidobacteria_Gp7_order_incertae_sedis(100);Acidobacteria_Gp7_family_incertae_sedis(100);Gp7(100);
Otu00242	3048	Bacteria(100);"Proteobacteria"(100);Betaproteobacteria(100);unclassified(100);unclassified(100);unclassified(100);
Otu00243	839	Bacteria(100);unclassified(100);unclassified(100);unclassified(100);unclassified(100);unclassified(100);
Otu00244	1027	Bacteria(100);"Actinobacteria"(100);Actinobacteria(100);unclassified(100);unclassified(100);unclassified(100);
Otu00245	5502	Bacteria(100);"Bacteroidetes"(100);"Sphingobacteria"(100);"Sphingobacteriales"(100);Chitinophagaceae(100);Flavisolibacter(94);
Otu00246	3228	Bacteria(100);"Bacteroidetes"(100);"Sphingobacteria"(100);"Sphingobacteriales"(100);Cytophagaceae(100);Dyadobacter(100);
Otu00247	4271	Bacteria(100);"Actinobacteria"(100);Actinobacteria(100);unclassified(100);unclassified(100);unclassified(100);
Otu00248	2366	Bacteria(100);"Actinobacteria"(100);Actinobacteria(100);Actinomycetales(100);unclassified(97);unclassified(97);
Otu00249	14692	Bacteria(100);"Actinobacteria"(100);Actinobacteria(100);Actinomycetales(100);Intrasporangiaceae(100);Arsenicicoccus(100);
Otu00250	2973	Bacteria(100);"Proteobacteria"(100);Betaproteobacteria(100);unclassified(100);unclassified(100);unclassified(100);
Otu00251	1580	Bacteria(100);"Planctomycetes"(100);"Planctomycetacia"(100);Planctomycetales(100);Planctomycetaceae(100);Singulisphaera(82);
Otu00252	2346	Bacteria(100);"Verrucomicrobia"(100);Subdivision3(100);Subdivision3_order_incertae_sedis(100);Subdivision3_family_incertae_sedis(100);3_genus_incertae_sedis(100);
Otu00253	3363	Bacteria(100);"Actinobacteria"(100);Actinobacteria(100);Actinomycetales(100);Micromonosporaceae(100);unclassified(70);
Otu00254	3964	Bacteria(100);"Actinobacteria"(100);Actinobacteria(100);Actinomycetales(100);unclassified(100);unclassified(100);
Otu00255	2416	Bacteria(100);"Bacteroidetes"(100);"Sphingobacteria"(100);"Sphingobacteriales"(100);Sphingobacteriaceae(100);Mucilaginibacter(59);
Otu00256	5299	Bacteria(100);"Proteobacteria"(100);Alphaproteobacteria(100);Sphingomonadales(100);Sphingomonadaceae(100);Sphingomonas(100);
Otu00257	1688	Bacteria(100);"Proteobacteria"(100);Alphaproteobacteria(100);Rhizobiales(100);Hyphomicrobiaceae(97);Hyphomicrobium(64);
Otu00258	18060	Bacteria(100);"Actinobacteria"(100);Actinobacteria(100);Actinomycetales(100);Micrococcaceae(100);Arthrobacter(99);
Otu00259	5974	Bacteria(100);"Acidobacteria"(100);Acidobacteria_Gp1(100);Acidobacteria_Gp1_order_incertae_sedis(100);Acidobacteria_Gp1_family_incertae_sedis(100);Gp1(100);
Otu00260	7698	Bacteria(100);"Actinobacteria"(100);Actinobacteria(100);Actinomycetales(100);Mycobacteriaceae(100);Mycobacterium(100);
Otu00261	3563	Bacteria(100);"Proteobacteria"(100);Alphaproteobacteria(100);Caulobacterales(100);Caulobacteraceae(100);unclassified(60);
Otu00262	41131	Bacteria(100);"Bacteroidetes"(100);Flavobacteria(100);"Flavobacteriales"(100);Flavobacteriaceae(100);Chryseobacterium(97);
Otu00263	1846	Bacteria(100);"Actinobacteria"(100);Actinobacteria(100);Actinomycetales(100);unclassified(100);unclassified(100);
Otu00264	3037	Bacteria(100);"Proteobacteria"(100);Betaproteobacteria(100);unclassified(100);unclassified(100);unclassified(100);
Otu00265	866	Bacteria(100);"Actinobacteria"(100);Actinobacteria(100);unclassified(100);unclassified(100);unclassified(100);
Otu00266	1869	Bacteria(100);unclassified(100);unclassified(100);unclassified(100);unclassified(100);unclassified(100);
Otu00267	3690	Bacteria(100);"Acidobacteria"(100);Acidobacteria_Gp4(100);Acidobacteria_Gp4_order_incertae_sedis(100);Acidobacteria_Gp4_family_incertae_sedis(100);Gp4(100);
Otu00268	2037	Bacteria(100);"Proteobacteria"(100);Alphaproteobacteria(100);Caulobacterales(100);Caulobacteraceae(100);unclassified(56);
Otu00269	3064	Bacteria(100);"Actinobacteria"(100);Actinobacteria(100);Solirubrobacterales(100);unclassified(99);unclassified(99);
Otu00270	1308	Bacteria(100);Firmicutes(100);Bacilli(100);Bacillales(100);Pasteuriaceae(100);Pasteuria(100);
Otu00271	6302	Bacteria(100);"Actinobacteria"(100);Actinobacteria(100);Solirubrobacterales(100);Conexibacteraceae(84);Conexibacter(84);
Otu00272	1690	Bacteria(100);unclassified(100);unclassified(100);unclassified(100);unclassified(100);unclassified(100);
Otu00273	2031	Bacteria(100);"Actinobacteria"(100);Actinobacteria(100);unclassified(100);unclassified(100);unclassified(100);
Otu00274	608	Bacteria(100);"Proteobacteria"(100);Deltaproteobacteria(100);Myxococcales(100);unclassified(100);unclassified(100);
Otu00275	2122	Bacteria(100);"Acidobacteria"(100);Acidobacteria_Gp10(100);Acidobacteria_Gp10_order_incertae_sedis(100);Acidobacteria_Gp10_family_incertae_sedis(100);Gp10(100);
Otu00276	40734	Bacteria(100);"Fusobacteria"(100);"Fusobacteria"(100);"Fusobacteriales"(100);"Fusobacteriaceae"(100);Cetobacterium(100);
Otu00277	3572	Bacteria(100);"Actinobacteria"(100);Actinobacteria(100);Actinomycetales(100);Thermomonosporaceae(62);Actinoallomurus(60);
Otu00278	6668	Bacteria(100);"Proteobacteria"(100);Alphaproteobacteria(100);Sphingomonadales(100);Sphingomonadaceae(100);Sphingomonas(100);
Otu00279	3646	Bacteria(100);"Bacteroidetes"(100);"Sphingobacteria"(100);"Sphingobacteriales"(100);Cytophagaceae(100);Hymenobacter(100);
Otu00280	593	Bacteria(100);"Verrucomicrobia"(100);Subdivision3(100);Subdivision3_order_incertae_sedis(100);Subdivision3_family_incertae_sedis(100);3_genus_incertae_sedis(100);
Otu00281	7049	Bacteria(100);"Actinobacteria"(100);Actinobacteria(100);Actinomycetales(100);Micrococcaceae(100);Kocuria(74);
Otu00282	751	Bacteria(100);"Actinobacteria"(100);Actinobacteria(100);Actinomycetales(100);unclassified(100);unclassified(100);
Otu00283	4388	Bacteria(100);"Verrucomicrobia"(100);Subdivision3(100);Subdivision3_order_incertae_sedis(100);Subdivision3_family_incertae_sedis(100);3_genus_incertae_sedis(100);
Otu00284	2725	Bacteria(100);"Actinobacteria"(100);Actinobacteria(100);Actinomycetales(100);Micromonosporaceae(100);Actinoplanes(92);
Otu00285	5133	Bacteria(100);"Proteobacteria"(100);Alphaproteobacteria(100);Sphingomonadales(100);Sphingomonadaceae(100);Sphingomonas(74);
Otu00286	2643	Bacteria(100);"Acidobacteria"(100);Acidobacteria_Gp6(100);Acidobacteria_Gp6_order_incertae_sedis(100);Acidobacteria_Gp6_family_incertae_sedis(100);Gp6(100);
Otu00287	3677	Bacteria(100);"Proteobacteria"(100);Alphaproteobacteria(100);Rhizobiales(100);unclassified(100);unclassified(100);
Otu00288	22116	Bacteria(100);"Bacteroidetes"(100);Flavobacteria(100);"Flavobacteriales"(100);Flavobacteriaceae(100);Flavobacterium(100);
Otu00289	10752	Bacteria(100);"Bacteroidetes"(100);Flavobacteria(100);"Flavobacteriales"(100);Cryomorphaceae(100);Fluviicola(100);
Otu00290	1770	Bacteria(100);"Acidobacteria"(100);Acidobacteria_Gp6(100);Acidobacteria_Gp6_order_incertae_sedis(100);Acidobacteria_Gp6_family_incertae_sedis(100);Gp6(100);
Otu00291	1401	Bacteria(100);"Proteobacteria"(100);Alphaproteobacteria(100);Rhizobiales(100);unclassified(79);unclassified(79);
Otu00292	1445	Bacteria(100);"Verrucomicrobia"(100);Verrucomicrobiae(100);Verrucomicrobiales(100);Verrucomicrobiaceae(100);Prosthecobacter(100);
Otu00293	1094	Bacteria(100);"Proteobacteria"(100);Alphaproteobacteria(100);Rhodospirillales(100);Acetobacteraceae(100);unclassified(100);
Otu00294	4828	Bacteria(100);"Actinobacteria"(100);Actinobacteria(100);Actinomycetales(100);Nocardioidaceae(100);Kribbella(100);
Otu00295	2151	Bacteria(100);"Actinobacteria"(100);Actinobacteria(100);Actinomycetales(100);unclassified(81);unclassified(81);
Otu00296	2240	Bacteria(100);"Acidobacteria"(100);Acidobacteria_Gp1(100);Acidobacteria_Gp1_order_incertae_sedis(100);Acidobacteria_Gp1_family_incertae_sedis(100);Gp1(100);
Otu00297	1894	Bacteria(100);"Bacteroidetes"(100);unclassified(100);unclassified(100);unclassified(100);unclassified(100);
Otu00298	5156	Bacteria(100);Firmicutes(100);Bacilli(100);Bacillales(100);unclassified(66);unclassified(66);
Otu00299	2859	Bacteria(100);"Proteobacteria"(100);Alphaproteobacteria(100);Sphingomonadales(100);Sphingomonadaceae(100);Sphingobium(88);
Otu00300	7744	Bacteria(100);"Acidobacteria"(100);Acidobacteria_Gp4(100);Acidobacteria_Gp4_order_incertae_sedis(100);Acidobacteria_Gp4_family_incertae_sedis(100);Gp4(100);
Otu00301	5807	Bacteria(100);"Actinobacteria"(100);Actinobacteria(100);Actinomycetales(100);Nocardioidaceae(100);Nocardioides(96);
Otu00302	382	Bacteria(100);"Actinobacteria"(100);Actinobacteria(100);Actinomycetales(100);Microbacteriaceae(100);Microbacterium(64);
Otu00303	677	Bacteria(100);"Acidobacteria"(100);Acidobacteria_Gp18(100);Acidobacteria_Gp18_order_incertae_sedis(100);Acidobacteria_Gp18_family_incertae_sedis(100);Gp18(100);
Otu00304	1372	Bacteria(100);unclassified(100);unclassified(100);unclassified(100);unclassified(100);unclassified(100);
Otu00305	1299	Bacteria(100);unclassified(100);unclassified(100);unclassified(100);unclassified(100);unclassified(100);
Otu00306	1230	Bacteria(100);"Acidobacteria"(100);Acidobacteria_Gp2(100);Acidobacteria_Gp2_order_incertae_sedis(100);Acidobacteria_Gp2_family_incertae_sedis(100);Gp2(100);
Otu00307	2345	Bacteria(100);"Bacteroidetes"(100);"Sphingobacteria"(100);"Sphingobacteriales"(100);Chitinophagaceae(100);unclassified(72);
Otu00308	458	Bacteria(100);"Proteobacteria"(100);Gammaproteobacteria(100);Legionellales(100);Coxiellaceae(100);Aquicella(100);
Otu00309	6138	Bacteria(100);"Proteobacteria"(100);Alphaproteobacteria(100);Rhizobiales(100);"Aurantimonadaceae"(75);Aurantimonas(75);
Otu00310	2158	Bacteria(100);"Proteobacteria"(100);Alphaproteobacteria(100);Sphingomonadales(100);Sphingomonadaceae(100);Sphingomonas(92);
Otu00311	2821	Bacteria(100);"Proteobacteria"(100);Gammaproteobacteria(100);unclassified(100);unclassified(100);unclassified(100);
Otu00312	3939	Bacteria(100);"Proteobacteria"(100);Betaproteobacteria(100);unclassified(100);unclassified(100);unclassified(100);
Otu00313	2460	Bacteria(100);"Verrucomicrobia"(100);Spartobacteria(100);Spartobacteria_order_incertae_sedis(100);Spartobacteria_family_incertae_sedis(100);Spartobacteria_genera_incertae_sedis(100);
Otu00314	1982	Bacteria(100);"Planctomycetes"(100);"Planctomycetacia"(100);Planctomycetales(100);Planctomycetaceae(100);Planctomyces(100);
Otu00315	1061	Bacteria(100);"Verrucomicrobia"(100);Subdivision3(100);Subdivision3_order_incertae_sedis(100);Subdivision3_family_incertae_sedis(100);3_genus_incertae_sedis(100);
Otu00316	6071	Bacteria(100);"Bacteroidetes"(100);"Sphingobacteria"(100);"Sphingobacteriales"(100);Sphingobacteriaceae(100);Pedobacter(100);
Otu00317	1704	Bacteria(100);"Actinobacteria"(100);Actinobacteria(100);Acidimicrobiales(100);unclassified(96);unclassified(96);
Otu00318	21110	Bacteria(100);"Bacteroidetes"(100);"Sphingobacteria"(100);"Sphingobacteriales"(100);Sphingobacteriaceae(100);Sphingobacterium(100);
Otu00319	5343	Bacteria(100);"Proteobacteria"(100);Alphaproteobacteria(100);Rhizobiales(100);Hyphomicrobiaceae(100);Devosia(100);
Otu00320	1251	Bacteria(100);unclassified(100);unclassified(100);unclassified(100);unclassified(100);unclassified(100);
Otu00321	1669	Bacteria(100);"Proteobacteria"(100);Alphaproteobacteria(100);Rhizobiales(100);unclassified(75);unclassified(75);
Otu00322	3524	Bacteria(100);"Proteobacteria"(100);Betaproteobacteria(100);Burkholderiales(100);unclassified(84);unclassified(84);
Otu00323	1634	Bacteria(100);"Bacteroidetes"(100);"Sphingobacteria"(100);"Sphingobacteriales"(100);Chitinophagaceae(100);unclassified(100);
Otu00324	807	Bacteria(100);"Acidobacteria"(100);Acidobacteria_Gp3(100);Acidobacteria_Gp3_order_incertae_sedis(100);Acidobacteria_Gp3_family_incertae_sedis(100);Gp3(100);
Otu00325	944	Bacteria(100);"Acidobacteria"(100);Acidobacteria_Gp3(100);Acidobacteria_Gp3_order_incertae_sedis(100);Acidobacteria_Gp3_family_incertae_sedis(100);Gp3(100);
Otu00326	19078	Bacteria(100);"Proteobacteria"(100);Gammaproteobacteria(100);"Enterobacteriales"(100);Enterobacteriaceae(100);Proteus(100);
Otu00327	1207	Bacteria(100);"Bacteroidetes"(100);Flavobacteria(100);"Flavobacteriales"(100);Flavobacteriaceae(100);Flavobacterium(100);
Otu00328	2483	Bacteria(100);"Bacteroidetes"(100);Flavobacteria(100);"Flavobacteriales"(100);Flavobacteriaceae(100);Flavobacterium(100);
Otu00329	2611	Bacteria(100);unclassified(100);unclassified(100);unclassified(100);unclassified(100);unclassified(100);
Otu00330	3095	Bacteria(100);"Proteobacteria"(100);Alphaproteobacteria(100);Rhizobiales(100);Methylobacteriaceae(53);unclassified;
Otu00331	840	Bacteria(100);"Proteobacteria"(100);Deltaproteobacteria(100);Myxococcales(100);unclassified(94);unclassified(94);
Otu00332	4648	Bacteria(100);"Proteobacteria"(100);unclassified(100);unclassified(100);unclassified(100);unclassified(100);
Otu00333	955	Bacteria(100);"Bacteroidetes"(100);"Sphingobacteria"(100);"Sphingobacteriales"(100);Chitinophagaceae(100);unclassified(99);
Otu00334	1430	Bacteria(100);"Proteobacteria"(100);Deltaproteobacteria(100);Desulfuromonadales(100);Geobacteraceae(100);Geobacter(100);
Otu00335	1604	Bacteria(100);"Bacteroidetes"(100);"Sphingobacteria"(100);"Sphingobacteriales"(100);unclassified(54);unclassified(54);
Otu00336	3569	Bacteria(100);Firmicutes(100);Bacilli(100);Bacillales(100);unclassified(56);unclassified(56);
Otu00337	6242	Bacteria(100);"Proteobacteria"(100);Alphaproteobacteria(100);Sphingomonadales(100);Erythrobacteraceae(99);Porphyrobacter(92);
Otu00338	2410	Bacteria(100);"Proteobacteria"(100);Betaproteobacteria(100);unclassified(100);unclassified(100);unclassified(100);
Otu00339	868	Bacteria(100);"Proteobacteria"(100);Betaproteobacteria(100);unclassified(100);unclassified(100);unclassified(100);
Otu00340	4048	Bacteria(100);"Proteobacteria"(100);Gammaproteobacteria(100);Xanthomonadales(100);Xanthomonadaceae(100);Arenimonas(100);
Otu00341	5227	Bacteria(100);"Proteobacteria"(100);Alphaproteobacteria(100);Sphingomonadales(100);Sphingomonadaceae(98);unclassified(78);
Otu00342	1650	Bacteria(100);"Proteobacteria"(100);Betaproteobacteria(100);Rhodocyclales(100);Rhodocyclaceae(100);Sulfuritalea(77);
Otu00343	766	Bacteria(100);"Bacteroidetes"(100);unclassified(100);unclassified(100);unclassified(100);unclassified(100);
Otu00344	19565	Bacteria(100);"Proteobacteria"(100);Alphaproteobacteria(100);Rhizobiales(100);unclassified(100);unclassified(100);
Otu00345	1989	Bacteria(100);"Proteobacteria"(100);Alphaproteobacteria(100);Rickettsiales(100);Mitochondria(100);Mitochondria_genus_incertae_sedis(100);
Otu00346	2148	Bacteria(100);"Proteobacteria"(100);Alphaproteobacteria(100);Sphingomonadales(100);Sphingomonadaceae(100);unclassified(80);
Otu00347	2296	Bacteria(100);"Proteobacteria"(100);Betaproteobacteria(100);unclassified(100);unclassified(100);unclassified(100);
Otu00348	3515	Bacteria(100);unclassified(100);unclassified(100);unclassified(100);unclassified(100);unclassified(100);
Otu00349	3818	Bacteria(100);"Bacteroidetes"(100);"Sphingobacteria"(100);"Sphingobacteriales"(100);Cytophagaceae(100);Dyadobacter(100);
Otu00350	2828	Bacteria(100);"Actinobacteria"(100);Actinobacteria(100);unclassified(100);unclassified(100);unclassified(100);
Otu00351	1120	Bacteria(100);"Proteobacteria"(100);Gammaproteobacteria(100);unclassified(100);unclassified(100);unclassified(100);
Otu00352	875	Bacteria(100);"Acidobacteria"(100);Acidobacteria_Gp6(100);Acidobacteria_Gp6_order_incertae_sedis(100);Acidobacteria_Gp6_family_incertae_sedis(100);Gp6(100);
Otu00353	2578	Bacteria(100);"Acidobacteria"(100);Acidobacteria_Gp4(100);Acidobacteria_Gp4_order_incertae_sedis(100);Acidobacteria_Gp4_family_incertae_sedis(100);Gp4(100);
Otu00354	10638	Bacteria(100);"Deinococcus-Thermus"(100);Deinococci(100);Deinococcales(100);Deinococcaceae(100);Deinococcus(100);
Otu00355	7646	Bacteria(100);"Proteobacteria"(100);Alphaproteobacteria(100);unclassified(100);unclassified(100);unclassified(100);
Otu00356	10296	Bacteria(100);Firmicutes(100);Clostridia(100);Clostridiales(100);Clostridiaceae_1(100);unclassified(100);
Otu00357	1522	Bacteria(100);"Actinobacteria"(100);Actinobacteria(100);Actinomycetales(100);Micromonosporaceae(100);unclassified(83);
Otu00358	462	Bacteria(100);"Planctomycetes"(100);"Planctomycetacia"(100);Planctomycetales(100);Planctomycetaceae(100);Singulisphaera(99);
Otu00359	2404	Bacteria(100);"Acidobacteria"(100);Acidobacteria_Gp1(100);Acidobacteria_Gp1_order_incertae_sedis(100);Acidobacteria_Gp1_family_incertae_sedis(100);Gp1(100);
Otu00360	1761	Bacteria(100);Cyanobacteria_Chloroplast(100);Cyanobacteria(100);Cyanobacteria_order_incertae_sedis(100);unclassified(100);unclassified(100);
Otu00361	28454	Bacteria(100);"Bacteroidetes"(100);"Sphingobacteria"(100);"Sphingobacteriales"(100);Chitinophagaceae(100);unclassified(100);
Otu00362	5582	Bacteria(100);"Actinobacteria"(100);Actinobacteria(100);Actinomycetales(100);Nocardioidaceae(100);Nocardioides(99);
Otu00363	1100	Bacteria(100);"Acidobacteria"(100);Acidobacteria_Gp6(100);Acidobacteria_Gp6_order_incertae_sedis(100);Acidobacteria_Gp6_family_incertae_sedis(100);Gp6(100);
Otu00364	2568	Bacteria(100);"Acidobacteria"(100);Acidobacteria_Gp6(100);Acidobacteria_Gp6_order_incertae_sedis(100);Acidobacteria_Gp6_family_incertae_sedis(100);Gp6(100);
Otu00365	4624	Bacteria(100);"Proteobacteria"(100);Alphaproteobacteria(100);Rhizobiales(100);unclassified(100);unclassified(100);
Otu00366	1382	Bacteria(100);"Proteobacteria"(100);Alphaproteobacteria(100);Caulobacterales(100);Caulobacteraceae(100);Phenylobacterium(91);
Otu00367	1831	Bacteria(100);unclassified(100);unclassified(100);unclassified(100);unclassified(100);unclassified(100);
Otu00368	6779	Bacteria(100);"Bacteroidetes"(100);"Sphingobacteria"(100);"Sphingobacteriales"(100);Chitinophagaceae(100);unclassified(100);
Otu00369	1740	Bacteria(100);"Proteobacteria"(100);Gammaproteobacteria(100);unclassified(100);unclassified(100);unclassified(100);
Otu00370	716	Bacteria(100);unclassified(100);unclassified(100);unclassified(100);unclassified(100);unclassified(100);
Otu00371	1907	Bacteria(100);"Proteobacteria"(100);Betaproteobacteria(100);unclassified(100);unclassified(100);unclassified(100);
Otu00372	2529	Bacteria(100);"Acidobacteria"(100);Acidobacteria_Gp1(100);Acidobacteria_Gp1_order_incertae_sedis(100);Acidobacteria_Gp1_family_incertae_sedis(100);Gp1(100);
Otu00373	6044	Bacteria(100);"Acidobacteria"(100);Acidobacteria_Gp1(100);Acidobacteria_Gp1_order_incertae_sedis(100);Acidobacteria_Gp1_family_incertae_sedis(100);Gp1(100);
Otu00374	1268	Bacteria(100);"Acidobacteria"(100);Acidobacteria_Gp6(100);Acidobacteria_Gp6_order_incertae_sedis(100);Acidobacteria_Gp6_family_incertae_sedis(100);Gp6(100);
Otu00375	22864	Bacteria(100);"Actinobacteria"(100);Actinobacteria(100);Actinomycetales(100);unclassified(100);unclassified(100);
Otu00376	977	Bacteria(100);"Verrucomicrobia"(100);Opitutae(100);Opitutales(100);Opitutaceae(100);Opitutus(100);
Otu00377	1469	Bacteria(100);unclassified(100);unclassified(100);unclassified(100);unclassified(100);unclassified(100);
Otu00378	1417	Bacteria(100);unclassified(100);unclassified(100);unclassified(100);unclassified(100);unclassified(100);
Otu00379	3659	Bacteria(100);"Proteobacteria"(100);Gammaproteobacteria(100);Alteromonadales(100);Alteromonadaceae(100);Haliea(100);
Otu00380	15946	Bacteria(100);"Deinococcus-Thermus"(100);Deinococci(100);Deinococcales(100);Deinococcaceae(100);Deinococcus(100);
Otu00381	396	Bacteria(100);"Proteobacteria"(100);Deltaproteobacteria(100);Myxococcales(100);unclassified(99);unclassified(99);
Otu00382	4371	Bacteria(100);"Actinobacteria"(100);Actinobacteria(100);unclassified(100);unclassified(100);unclassified(100);
Otu00383	2220	Bacteria(100);"Acidobacteria"(100);Acidobacteria_Gp6(100);Acidobacteria_Gp6_order_incertae_sedis(100);Acidobacteria_Gp6_family_incertae_sedis(100);Gp6(100);
Otu00384	2842	Bacteria(100);"Acidobacteria"(100);Acidobacteria_Gp6(100);Acidobacteria_Gp6_order_incertae_sedis(100);Acidobacteria_Gp6_family_incertae_sedis(100);Gp6(100);
Otu00385	645	Bacteria(100);"Proteobacteria"(100);Gammaproteobacteria(100);Legionellales(100);Legionellaceae(100);Legionella(100);
Otu00386	1890	Bacteria(100);"Actinobacteria"(100);Actinobacteria(100);Solirubrobacterales(100);unclassified(92);unclassified(92);
Otu00387	734	Bacteria(100);"Proteobacteria"(100);Deltaproteobacteria(100);Myxococcales(100);Polyangiaceae(95);Byssovorax(89);
Otu00388	606	Bacteria(100);"Planctomycetes"(100);"Planctomycetacia"(100);Planctomycetales(100);Planctomycetaceae(100);Singulisphaera(100);
Otu00389	9220	Bacteria(100);"Actinobacteria"(100);Actinobacteria(100);Actinomycetales(100);Nocardiaceae(100);Williamsia(98);
Otu00390	3429	Bacteria(100);"Proteobacteria"(100);Alphaproteobacteria(100);Rhizobiales(100);unclassified(78);unclassified(78);
Otu00391	3058	Bacteria(100);"Proteobacteria"(100);Alphaproteobacteria(100);Rhizobiales(100);Brucellaceae(53);Pseudochrobactrum(53);
Otu00392	7201	Bacteria(100);"Actinobacteria"(100);Actinobacteria(100);Actinomycetales(100);Geodermatophilaceae(100);Geodermatophilus(95);
Otu00393	1268	Bacteria(100);"Planctomycetes"(100);"Planctomycetacia"(100);Planctomycetales(100);Planctomycetaceae(100);Planctomyces(100);
Otu00394	1086	Bacteria(100);"Acidobacteria"(100);Acidobacteria_Gp7(100);Acidobacteria_Gp7_order_incertae_sedis(100);Acidobacteria_Gp7_family_incertae_sedis(100);Gp7(100);
Otu00395	6623	Bacteria(100);Cyanobacteria_Chloroplast(100);Cyanobacteria(100);Cyanobacteria_order_incertae_sedis(100);unclassified(100);unclassified(100);
Otu00396	1390	Bacteria(100);"Proteobacteria"(100);Alphaproteobacteria(100);Caulobacterales(100);Caulobacteraceae(100);Phenylobacterium(100);
Otu00397	355	Bacteria(100);unclassified(100);unclassified(100);unclassified(100);unclassified(100);unclassified(100);
Otu00398	2034	Bacteria(100);"Actinobacteria"(100);Actinobacteria(100);Actinomycetales(100);Pseudonocardiaceae(100);unclassified;
Otu00399	6258	Bacteria(100);Firmicutes(100);Clostridia(100);Clostridiales(100);Clostridiaceae_1(100);Clostridium_sensu_stricto(100);
Otu00400	898	Bacteria(100);"Proteobacteria"(100);Deltaproteobacteria(100);Bdellovibrionales(100);Bacteriovoracaceae(100);Bacteriovorax(100);
Otu00401	9788	Bacteria(100);"Actinobacteria"(100);Actinobacteria(100);Actinomycetales(100);Dermabacteraceae(100);Brachybacterium(100);
Otu00402	21060	Bacteria(100);"Actinobacteria"(100);Actinobacteria(100);Actinomycetales(100);Tsukamurellaceae(100);Tsukamurella(100);
Otu00403	384	Bacteria(100);unclassified(100);unclassified(100);unclassified(100);unclassified(100);unclassified(100);
Otu00404	578	Bacteria(100);unclassified(100);unclassified(100);unclassified(100);unclassified(100);unclassified(100);
Otu00405	1837	Bacteria(100);"Actinobacteria"(100);Actinobacteria(100);Actinomycetales(100);unclassified(51);unclassified(51);
Otu00406	2419	Bacteria(100);"Acidobacteria"(100);Acidobacteria_Gp6(100);Acidobacteria_Gp6_order_incertae_sedis(100);Acidobacteria_Gp6_family_incertae_sedis(100);Gp6(100);
Otu00407	1551	Bacteria(100);"Proteobacteria"(100);Alphaproteobacteria(100);Rhizobiales(100);unclassified(90);unclassified(90);
Otu00408	2450	Bacteria(100);"Proteobacteria"(100);Deltaproteobacteria(100);Myxococcales(100);unclassified(100);unclassified(100);
Otu00409	7130	Bacteria(100);"Bacteroidetes"(100);"Sphingobacteria"(100);"Sphingobacteriales"(100);Cytophagaceae(100);Hymenobacter(100);
Otu00410	252	Bacteria(100);"Planctomycetes"(100);"Planctomycetacia"(100);Planctomycetales(100);Planctomycetaceae(100);unclassified(100);
Otu00411	1343	Bacteria(100);"Actinobacteria"(100);Actinobacteria(100);Acidimicrobiales(100);unclassified(100);unclassified(100);
Otu00412	1102	Bacteria(100);"Bacteroidetes"(100);Flavobacteria(100);"Flavobacteriales"(100);Flavobacteriaceae(100);Flavobacterium(100);
Otu00413	716	Bacteria(100);unclassified(100);unclassified(100);unclassified(100);unclassified(100);unclassified(100);
Otu00414	2311	Bacteria(100);"Acidobacteria"(100);Acidobacteria_Gp16(100);Acidobacteria_Gp16_order_incertae_sedis(100);Acidobacteria_Gp16_family_incertae_sedis(100);Gp16(100);
Otu00415	1380	Bacteria(100);"Proteobacteria"(100);Alphaproteobacteria(100);Sphingomonadales(100);Sphingomonadaceae(100);unclassified(74);
Otu00416	1304	Bacteria(100);"Bacteroidetes"(100);"Sphingobacteria"(100);"Sphingobacteriales"(100);Chitinophagaceae(100);unclassified(100);
Otu00417	862	Bacteria(100);"Planctomycetes"(100);"Planctomycetacia"(100);Planctomycetales(100);Planctomycetaceae(100);Singulisphaera(99);
Otu00418	375	Bacteria(100);"Proteobacteria"(100);Gammaproteobacteria(100);Legionellales(100);Legionellaceae(100);Legionella(100);
Otu00419	2432	Bacteria(100);"Proteobacteria"(100);Alphaproteobacteria(100);unclassified(100);unclassified(100);unclassified(100);
Otu00420	3786	Bacteria(100);"Proteobacteria"(100);Gammaproteobacteria(100);unclassified(100);unclassified(100);unclassified(100);
Otu00421	762	Bacteria(100);"Planctomycetes"(100);"Planctomycetacia"(100);Planctomycetales(100);Planctomycetaceae(100);Gemmata(100);
Otu00422	2234	Bacteria(100);unclassified(100);unclassified(100);unclassified(100);unclassified(100);unclassified(100);
Otu00423	1480	Bacteria(100);"Acidobacteria"(100);Acidobacteria_Gp4(100);Acidobacteria_Gp4_order_incertae_sedis(100);Acidobacteria_Gp4_family_incertae_sedis(100);Gp4(100);
Otu00424	1598	Bacteria(100);"Proteobacteria"(100);Alphaproteobacteria(100);Rhizobiales(100);unclassified(100);unclassified(100);
Otu00425	1824	Bacteria(100);"Bacteroidetes"(100);"Sphingobacteria"(100);"Sphingobacteriales"(100);Chitinophagaceae(100);Flavitalea(99);
Otu00426	1012	Bacteria(100);"Bacteroidetes"(100);"Sphingobacteria"(100);"Sphingobacteriales"(100);Sphingobacteriaceae(100);Mucilaginibacter(56);
Otu00427	437	Bacteria(100);"Planctomycetes"(100);"Planctomycetacia"(100);Planctomycetales(100);Planctomycetaceae(100);unclassified(100);
Otu00428	15656	Bacteria(100);"Actinobacteria"(100);Actinobacteria(100);Actinomycetales(100);Nocardioidaceae(100);unclassified(100);
Otu00429	344	Bacteria(100);"Proteobacteria"(100);Gammaproteobacteria(100);Legionellales(100);Legionellaceae(100);Legionella(100);
Otu00430	1678	Bacteria(100);"Actinobacteria"(100);Actinobacteria(100);unclassified(100);unclassified(100);unclassified(100);
Otu00431	4091	Bacteria(100);"Actinobacteria"(100);Actinobacteria(100);Actinomycetales(100);unclassified(76);unclassified(76);
Otu00432	1456	Bacteria(100);"Verrucomicrobia"(100);Spartobacteria(100);Spartobacteria_order_incertae_sedis(100);Spartobacteria_family_incertae_sedis(100);Spartobacteria_genera_incertae_sedis(100);
Otu00433	370	Bacteria(100);"Proteobacteria"(100);Gammaproteobacteria(100);Legionellales(100);Legionellaceae(100);Legionella(100);
Otu00434	1040	Bacteria(100);unclassified(100);unclassified(100);unclassified(100);unclassified(100);unclassified(100);
Otu00435	2187	Bacteria(100);unclassified(100);unclassified(100);unclassified(100);unclassified(100);unclassified(100);
Otu00436	1674	Bacteria(100);"Proteobacteria"(100);Alphaproteobacteria(100);Rhodobacterales(100);Rhodobacteraceae(100);Rhodobacter(52);
Otu00437	2531	Bacteria(100);unclassified(100);unclassified(100);unclassified(100);unclassified(100);unclassified(100);
Otu00438	2195	Bacteria(100);"Proteobacteria"(100);Alphaproteobacteria(100);Rhizobiales(100);unclassified(58);unclassified(58);
Otu00439	977	Bacteria(100);"Proteobacteria"(100);Betaproteobacteria(100);unclassified(100);unclassified(100);unclassified(100);
Otu00440	3637	Bacteria(100);"Proteobacteria"(100);Alphaproteobacteria(100);Rhizobiales(100);Rhizobiaceae(97);Rhizobium(97);
Otu00441	1804	Bacteria(100);"Bacteroidetes"(100);Flavobacteria(100);"Flavobacteriales"(100);Flavobacteriaceae(100);Flavobacterium(100);
Otu00442	4692	Bacteria(100);"Bacteroidetes"(100);"Sphingobacteria"(100);"Sphingobacteriales"(100);Cytophagaceae(100);Arcicella(69);
Otu00443	4065	Bacteria(100);"Proteobacteria"(100);Alphaproteobacteria(100);Sphingomonadales(100);Erythrobacteraceae(95);unclassified(95);
Otu00444	14944	Bacteria(100);"Proteobacteria"(100);Gammaproteobacteria(100);Pseudomonadales(100);Pseudomonadaceae(100);Pseudomonas(100);
Otu00445	761	Bacteria(100);"Planctomycetes"(100);"Planctomycetacia"(100);Planctomycetales(100);Planctomycetaceae(100);Singulisphaera(97);
Otu00446	956	Bacteria(100);"Verrucomicrobia"(100);Spartobacteria(100);Spartobacteria_order_incertae_sedis(100);Spartobacteria_family_incertae_sedis(100);unclassified(84);
Otu00447	521	Bacteria(100);"Proteobacteria"(100);Gammaproteobacteria(100);unclassified(100);unclassified(100);unclassified(100);
Otu00448	15533	Bacteria(100);"Proteobacteria"(100);Betaproteobacteria(100);Rhodocyclales(100);Rhodocyclaceae(100);unclassified(100);
Otu00449	1395	Bacteria(100);"Actinobacteria"(100);Actinobacteria(100);Solirubrobacterales(100);Conexibacteraceae(53);Conexibacter(53);
Otu00450	6172	Bacteria(100);"Actinobacteria"(100);Actinobacteria(100);Actinomycetales(100);Nocardiaceae(100);Rhodococcus(100);
Otu00451	3338	Bacteria(100);"Proteobacteria"(100);Gammaproteobacteria(100);unclassified(100);unclassified(100);unclassified(100);
Otu00452	21863	Bacteria(100);"Bacteroidetes"(100);"Sphingobacteria"(100);"Sphingobacteriales"(100);Sphingobacteriaceae(100);Sphingobacterium(100);
Otu00453	950	Bacteria(100);"Acidobacteria"(100);Acidobacteria_Gp6(100);Acidobacteria_Gp6_order_incertae_sedis(100);Acidobacteria_Gp6_family_incertae_sedis(100);Gp6(100);
Otu00454	1414	Bacteria(100);"Bacteroidetes"(100);"Sphingobacteria"(100);"Sphingobacteriales"(100);Sphingobacteriaceae(100);unclassified(69);
Otu00455	1519	Bacteria(100);"Proteobacteria"(100);Alphaproteobacteria(100);Rhodospirillales(100);unclassified(100);unclassified(100);
Otu00456	9868	Bacteria(100);"Actinobacteria"(100);Actinobacteria(100);unclassified(100);unclassified(100);unclassified(100);
Otu00457	1117	Bacteria(100);"Planctomycetes"(100);"Planctomycetacia"(100);Planctomycetales(100);Planctomycetaceae(100);Singulisphaera(97);
Otu00458	1058	Bacteria(100);"Proteobacteria"(100);Alphaproteobacteria(100);Rhizobiales(100);unclassified(99);unclassified(99);
Otu00459	1468	Bacteria(100);"Proteobacteria"(100);Deltaproteobacteria(100);Myxococcales(100);Polyangiaceae(96);unclassified(69);
Otu00460	1199	Bacteria(100);unclassified(100);unclassified(100);unclassified(100);unclassified(100);unclassified(100);
Otu00461	1051	Bacteria(100);"Bacteroidetes"(100);"Sphingobacteria"(100);"Sphingobacteriales"(100);Chitinophagaceae(100);Sediminibacterium(51);
Otu00462	8332	Bacteria(100);"Actinobacteria"(100);Actinobacteria(100);Actinomycetales(100);Microbacteriaceae(100);unclassified(100);
Otu00463	1368	Bacteria(100);"Bacteroidetes"(100);"Sphingobacteria"(100);"Sphingobacteriales"(100);Chitinophagaceae(100);unclassified(86);
Otu00464	4061	Bacteria(100);"Proteobacteria"(100);Alphaproteobacteria(100);Rhizobiales(100);Xanthobacteraceae(100);Labrys(100);
Otu00465	1515	Bacteria(100);"Actinobacteria"(100);Actinobacteria(100);Actinomycetales(100);unclassified(100);unclassified(100);
Otu00466	1079	Bacteria(100);"Acidobacteria"(100);Acidobacteria_Gp17(100);Acidobacteria_Gp17_order_incertae_sedis(100);Acidobacteria_Gp17_family_incertae_sedis(100);Gp17(100);
Otu00467	3279	Bacteria(100);"Proteobacteria"(100);Alphaproteobacteria(100);Rhodospirillales(100);Acetobacteraceae(100);Roseomonas(100);
Otu00468	928	Bacteria(100);"Proteobacteria"(100);unclassified(100);unclassified(100);unclassified(100);unclassified(100);
Otu00469	336	Bacteria(100);unclassified(100);unclassified(100);unclassified(100);unclassified(100);unclassified(100);
Otu00470	17132	Bacteria(100);"Bacteroidetes"(100);Flavobacteria(100);"Flavobacteriales"(100);Flavobacteriaceae(100);Chryseobacterium(100);
Otu00471	2130	Bacteria(100);"Acidobacteria"(100);Acidobacteria_Gp17(100);Acidobacteria_Gp17_order_incertae_sedis(100);Acidobacteria_Gp17_family_incertae_sedis(100);Gp17(100);
Otu00472	1131	Bacteria(100);unclassified(100);unclassified(100);unclassified(100);unclassified(100);unclassified(100);
Otu00473	4547	Bacteria(100);"Actinobacteria"(100);Actinobacteria(100);Actinomycetales(100);Geodermatophilaceae(100);Blastococcus(85);
Otu00474	1238	Bacteria(100);unclassified(100);unclassified(100);unclassified(100);unclassified(100);unclassified(100);
Otu00475	4064	Bacteria(100);"Proteobacteria"(100);Gammaproteobacteria(100);unclassified(100);unclassified(100);unclassified(100);
Otu00476	860	Bacteria(100);"Actinobacteria"(100);Actinobacteria(100);Actinomycetales(100);unclassified(69);unclassified(69);
Otu00477	1978	Bacteria(100);unclassified(100);unclassified(100);unclassified(100);unclassified(100);unclassified(100);
Otu00478	370	Bacteria(100);"Proteobacteria"(100);Gammaproteobacteria(100);Legionellales(100);Coxiellaceae(100);Aquicella(100);
Otu00479	357	Bacteria(100);"Proteobacteria"(100);Gammaproteobacteria(100);Legionellales(100);Legionellaceae(100);Legionella(100);
Otu00480	1817	Bacteria(100);"Proteobacteria"(100);Alphaproteobacteria(100);Rhodospirillales(100);Acetobacteraceae(100);unclassified(100);
Otu00481	940	Bacteria(100);"Proteobacteria"(100);Alphaproteobacteria(100);Sphingomonadales(100);Sphingomonadaceae(100);unclassified(97);
Otu00482	1062	Bacteria(100);"Proteobacteria"(100);Alphaproteobacteria(100);Rhodospirillales(100);Acetobacteraceae(100);Roseomonas(100);
Otu00483	351	Bacteria(100);"Proteobacteria"(100);Deltaproteobacteria(100);Myxococcales(100);Cystobacteraceae(57);unclassified(57);
Otu00484	3177	Bacteria(100);"Proteobacteria"(100);Betaproteobacteria(100);Burkholderiales(100);Burkholderiaceae(100);Burkholderia(97);
Otu00485	591	Bacteria(100);"Gemmatimonadetes"(100);Gemmatimonadetes(100);Gemmatimonadales(100);Gemmatimonadaceae(100);Gemmatimonas(100);
Otu00486	964	Bacteria(100);"Acidobacteria"(100);Acidobacteria_Gp4(100);Acidobacteria_Gp4_order_incertae_sedis(100);Acidobacteria_Gp4_family_incertae_sedis(100);Gp4(100);
Otu00487	1447	Bacteria(100);"Verrucomicrobia"(100);Verrucomicrobiae(100);Verrucomicrobiales(100);Verrucomicrobiaceae(100);unclassified(98);
Otu00488	924	Bacteria(100);Firmicutes(100);Clostridia(100);Clostridiales(100);Clostridiaceae_1(100);Clostridium_sensu_stricto(100);
Otu00489	3258	Bacteria(100);"Bacteroidetes"(100);"Sphingobacteria"(100);"Sphingobacteriales"(100);Cytophagaceae(100);unclassified(68);
Otu00490	1529	Bacteria(100);"Bacteroidetes"(100);"Sphingobacteria"(100);"Sphingobacteriales"(100);Chitinophagaceae(100);unclassified(100);
Otu00491	8100	Bacteria(100);"Bacteroidetes"(100);"Sphingobacteria"(100);"Sphingobacteriales"(100);Cytophagaceae(100);Hymenobacter(100);
Otu00492	1175	Bacteria(100);"Acidobacteria"(100);Acidobacteria_Gp17(100);Acidobacteria_Gp17_order_incertae_sedis(100);Acidobacteria_Gp17_family_incertae_sedis(100);Gp17(100);
Otu00493	1050	Bacteria(100);"Planctomycetes"(100);"Planctomycetacia"(100);Planctomycetales(100);Planctomycetaceae(100);unclassified(62);
Otu00494	2188	Bacteria(100);"Proteobacteria"(100);Gammaproteobacteria(100);Pseudomonadales(100);Pseudomonadaceae(100);Cellvibrio(100);
Otu00495	3652	Bacteria(100);"Proteobacteria"(100);Betaproteobacteria(100);unclassified(100);unclassified(100);unclassified(100);
Otu00496	6367	Bacteria(100);"Bacteroidetes"(100);"Bacteroidia"(100);"Bacteroidales"(100);Bacteroidaceae(100);Bacteroides(100);
Otu00497	780	Bacteria(100);"Acidobacteria"(100);Acidobacteria_Gp16(100);Acidobacteria_Gp16_order_incertae_sedis(100);Acidobacteria_Gp16_family_incertae_sedis(100);Gp16(100);
Otu00498	8778	Bacteria(100);"Deinococcus-Thermus"(100);Deinococci(100);Deinococcales(100);Deinococcaceae(100);Deinococcus(100);
Otu00499	3733	Bacteria(100);"Proteobacteria"(100);Alphaproteobacteria(100);Sphingomonadales(100);Sphingomonadaceae(100);Sphingomonas(99);
Otu00500	1418	Bacteria(100);"Bacteroidetes"(100);unclassified(100);unclassified(100);unclassified(100);unclassified(100);
Otu00501	1358	Bacteria(100);"Armatimonadetes"(100);Armatimonadetes_gp5_class_incertae_sedis(100);Armatimonadetes_gp5_order_incetae_sedis(100);Armatimonadetes_gp5_family_incetae_sedis(100);Armatimonadetes_gp5(100);
Otu00502	1632	Bacteria(100);"Proteobacteria"(100);Gammaproteobacteria(100);unclassified(100);unclassified(100);unclassified(100);
Otu00503	813	Bacteria(100);"Acidobacteria"(100);Acidobacteria_Gp6(100);Acidobacteria_Gp6_order_incertae_sedis(100);Acidobacteria_Gp6_family_incertae_sedis(100);Gp6(100);
Otu00504	1611	Bacteria(100);unclassified(100);unclassified(100);unclassified(100);unclassified(100);unclassified(100);
Otu00505	821	Bacteria(100);unclassified(100);unclassified(100);unclassified(100);unclassified(100);unclassified(100);
Otu00506	482	Bacteria(100);Firmicutes(100);Bacilli(100);Bacillales(100);Paenibacillaceae_1(100);Cohnella(100);
Otu00507	2508	Bacteria(100);"Proteobacteria"(100);Betaproteobacteria(100);Burkholderiales(100);Oxalobacteraceae(99);unclassified(68);
Otu00508	2615	Bacteria(100);"Proteobacteria"(100);Alphaproteobacteria(100);Rhizobiales(100);unclassified(98);unclassified(98);
Otu00509	977	Bacteria(100);"Verrucomicrobia"(100);Spartobacteria(100);Spartobacteria_order_incertae_sedis(100);Spartobacteria_family_incertae_sedis(100);Spartobacteria_genera_incertae_sedis(100);
Otu00510	3154	Bacteria(100);"Acidobacteria"(100);Acidobacteria_Gp4(100);Acidobacteria_Gp4_order_incertae_sedis(100);Acidobacteria_Gp4_family_incertae_sedis(100);Gp4(100);
Otu00511	6850	Bacteria(100);"Actinobacteria"(100);Actinobacteria(100);Actinomycetales(100);unclassified(100);unclassified(100);
Otu00512	2487	Bacteria(100);"Proteobacteria"(100);Deltaproteobacteria(100);Myxococcales(100);Cystobacteraceae(100);Anaeromyxobacter(100);
Otu00513	653	Bacteria(100);"Gemmatimonadetes"(100);Gemmatimonadetes(100);Gemmatimonadales(100);Gemmatimonadaceae(100);Gemmatimonas(100);
Otu00514	707	Bacteria(100);"Bacteroidetes"(100);"Sphingobacteria"(100);"Sphingobacteriales"(100);Chitinophagaceae(100);Ferruginibacter(68);
Otu00515	816	Bacteria(100);"Acidobacteria"(100);Acidobacteria_Gp5(100);Acidobacteria_Gp5_order_incertae_sedis(100);Acidobacteria_Gp5_family_incertae_sedis(100);Gp5(100);
Otu00516	4692	Bacteria(100);"Proteobacteria"(100);Alphaproteobacteria(100);Caulobacterales(100);Caulobacteraceae(100);Caulobacter(89);
Otu00517	451	Bacteria(100);"Verrucomicrobia"(100);Spartobacteria(100);Spartobacteria_order_incertae_sedis(100);Spartobacteria_family_incertae_sedis(100);unclassified(91);
Otu00518	592	Bacteria(100);unclassified(100);unclassified(100);unclassified(100);unclassified(100);unclassified(100);
Otu00519	605	Bacteria(100);unclassified(100);unclassified(100);unclassified(100);unclassified(100);unclassified(100);
Otu00520	1744	Bacteria(100);"Bacteroidetes"(100);Flavobacteria(100);"Flavobacteriales"(100);Flavobacteriaceae(100);Flavobacterium(100);
Otu00521	3070	Bacteria(100);"Bacteroidetes"(100);unclassified(100);unclassified(100);unclassified(100);unclassified(100);
Otu00522	816	Bacteria(100);OD1(100);OD1_class_incertae_sedis(100);OD1_order_incertae_sedis(100);OD1_family_incertae_sedis(100);OD1_genus_incertae_sedis(100);
Otu00523	4254	Bacteria(100);"Proteobacteria"(100);Alphaproteobacteria(100);Rhizobiales(100);Hyphomicrobiaceae(100);Pedomicrobium(100);
Otu00524	919	Bacteria(100);"Verrucomicrobia"(100);Subdivision3(100);Subdivision3_order_incertae_sedis(100);Subdivision3_family_incertae_sedis(100);3_genus_incertae_sedis(100);
Otu00525	2985	Bacteria(100);"Actinobacteria"(100);Actinobacteria(100);Solirubrobacterales(100);unclassified(71);unclassified(71);
Otu00526	2880	Bacteria(100);"Bacteroidetes"(100);"Sphingobacteria"(100);"Sphingobacteriales"(100);Chitinophagaceae(100);unclassified(100);
Otu00527	1412	Bacteria(100);"Bacteroidetes"(100);"Sphingobacteria"(100);"Sphingobacteriales"(100);Chitinophagaceae(100);unclassified(99);
Otu00528	8353	Bacteria(100);"Bacteroidetes"(100);Flavobacteria(100);"Flavobacteriales"(100);Flavobacteriaceae(100);unclassified(100);
Otu00529	443	Bacteria(100);"Acidobacteria"(100);Acidobacteria_Gp16(100);Acidobacteria_Gp16_order_incertae_sedis(100);Acidobacteria_Gp16_family_incertae_sedis(100);Gp16(100);
Otu00530	948	Bacteria(100);"Proteobacteria"(100);Deltaproteobacteria(100);Myxococcales(100);unclassified(100);unclassified(100);
Otu00531	486	Bacteria(100);unclassified(100);unclassified(100);unclassified(100);unclassified(100);unclassified(100);
Otu00532	4826	Bacteria(100);"Proteobacteria"(100);Gammaproteobacteria(100);unclassified(100);unclassified(100);unclassified(100);
Otu00533	423	Bacteria(100);unclassified(100);unclassified(100);unclassified(100);unclassified(100);unclassified(100);
Otu00534	528	Bacteria(100);unclassified(100);unclassified(100);unclassified(100);unclassified(100);unclassified(100);
Otu00535	2528	Bacteria(100);"Actinobacteria"(100);Actinobacteria(100);Acidimicrobiales(100);unclassified(100);unclassified(100);
Otu00536	882	Bacteria(100);"Acidobacteria"(100);Acidobacteria_Gp16(100);Acidobacteria_Gp16_order_incertae_sedis(100);Acidobacteria_Gp16_family_incertae_sedis(100);Gp16(100);
Otu00537	1718	Bacteria(100);"Proteobacteria"(100);Alphaproteobacteria(100);Sphingomonadales(100);Erythrobacteraceae(100);unclassified(95);
Otu00538	1433	Bacteria(100);"Proteobacteria"(100);Gammaproteobacteria(100);Methylococcales(100);Methylococcaceae(100);unclassified(100);
Otu00539	3480	Bacteria(100);"Proteobacteria"(100);unclassified(100);unclassified(100);unclassified(100);unclassified(100);
Otu00540	1466	Bacteria(100);"Acidobacteria"(100);Acidobacteria_Gp1(100);Acidobacteria_Gp1_order_incertae_sedis(100);Acidobacteria_Gp1_family_incertae_sedis(100);Gp1(100);
Otu00541	700	Bacteria(100);"Chloroflexi"(100);unclassified(100);unclassified(100);unclassified(100);unclassified(100);
Otu00542	594	Bacteria(100);unclassified(100);unclassified(100);unclassified(100);unclassified(100);unclassified(100);
Otu00543	673	Bacteria(100);unclassified(100);unclassified(100);unclassified(100);unclassified(100);unclassified(100);
Otu00544	377	Bacteria(100);"Proteobacteria"(100);Deltaproteobacteria(100);unclassified(100);unclassified(100);unclassified(100);
Otu00545	1903	Bacteria(100);"Actinobacteria"(100);Actinobacteria(100);Actinomycetales(100);unclassified(77);unclassified(77);
Otu00546	6902	Bacteria(100);"Proteobacteria"(100);Gammaproteobacteria(100);Pseudomonadales(100);Pseudomonadaceae(100);Pseudomonas(99);
Otu00547	1783	Bacteria(100);"Actinobacteria"(100);Actinobacteria(100);unclassified(100);unclassified(100);unclassified(100);
Otu00548	12251	Bacteria(100);"Bacteroidetes"(100);Flavobacteria(100);"Flavobacteriales"(100);Flavobacteriaceae(100);Epilithonimonas(98);
Otu00549	963	Bacteria(100);"Gemmatimonadetes"(100);Gemmatimonadetes(100);Gemmatimonadales(100);Gemmatimonadaceae(100);Gemmatimonas(100);
Otu00550	442	Bacteria(100);"Planctomycetes"(100);"Planctomycetacia"(100);Planctomycetales(100);Planctomycetaceae(100);Gemmata(91);
Otu00551	1335	Bacteria(100);"Bacteroidetes"(100);Flavobacteria(100);"Flavobacteriales"(100);Flavobacteriaceae(100);Flavobacterium(100);
Otu00552	773	Bacteria(100);"Planctomycetes"(100);"Planctomycetacia"(100);Planctomycetales(100);Planctomycetaceae(100);unclassified(55);
Otu00553	288	Bacteria(100);unclassified(100);unclassified(100);unclassified(100);unclassified(100);unclassified(100);
Otu00554	1792	Bacteria(100);unclassified(100);unclassified(100);unclassified(100);unclassified(100);unclassified(100);
Otu00555	1774	Bacteria(100);unclassified(100);unclassified(100);unclassified(100);unclassified(100);unclassified(100);
Otu00556	6632	Bacteria(100);"Proteobacteria"(100);Gammaproteobacteria(100);Pseudomonadales(100);Moraxellaceae(100);Perlucidibaca(100);
Otu00557	2406	Bacteria(100);"Proteobacteria"(100);Alphaproteobacteria(100);Rhodospirillales(100);Acetobacteraceae(100);unclassified(100);
Otu00558	265	Bacteria(100);"Proteobacteria"(100);Gammaproteobacteria(100);Legionellales(100);Coxiellaceae(100);Aquicella(100);
Otu00559	354	Bacteria(100);"Proteobacteria"(100);Gammaproteobacteria(100);Legionellales(100);Legionellaceae(100);Legionella(100);
Otu00560	351	Bacteria(100);"Actinobacteria"(100);Actinobacteria(100);Solirubrobacterales(100);unclassified(93);unclassified(93);
Otu00561	1836	Bacteria(100);"Proteobacteria"(100);Alphaproteobacteria(100);Rhizobiales(100);unclassified(100);unclassified(100);
Otu00562	827	Bacteria(100);"Proteobacteria"(100);Gammaproteobacteria(100);unclassified(100);unclassified(100);unclassified(100);
Otu00563	3978	Bacteria(100);"Proteobacteria"(100);Gammaproteobacteria(100);Xanthomonadales(100);Xanthomonadaceae(100);Lysobacter(100);
Otu00564	704	Bacteria(100);"Acidobacteria"(100);Acidobacteria_Gp3(100);Acidobacteria_Gp3_order_incertae_sedis(100);Acidobacteria_Gp3_family_incertae_sedis(100);Gp3(100);
Otu00565	1877	Bacteria(100);"Proteobacteria"(100);Betaproteobacteria(100);unclassified(100);unclassified(100);unclassified(100);
Otu00566	1234	Bacteria(100);"Proteobacteria"(100);Alphaproteobacteria(100);Sphingomonadales(100);Sphingomonadaceae(100);Sphingomonas(67);
Otu00567	7880	Bacteria(100);"Actinobacteria"(100);Actinobacteria(100);Actinomycetales(100);Corynebacteriaceae(100);Corynebacterium(100);
Otu00568	392	Bacteria(100);"Proteobacteria"(100);Betaproteobacteria(100);unclassified(100);unclassified(100);unclassified(100);
Otu00569	1162	Bacteria(100);"Proteobacteria"(100);Betaproteobacteria(100);unclassified(100);unclassified(100);unclassified(100);
Otu00570	2279	Bacteria(100);"Proteobacteria"(100);Gammaproteobacteria(100);Methylococcales(100);Methylococcaceae(100);Methylomonas(91);
Otu00571	6583	Bacteria(100);"Actinobacteria"(100);Actinobacteria(100);Actinomycetales(100);Nakamurellaceae(100);unclassified(52);
Otu00572	532	Bacteria(100);"Proteobacteria"(100);Alphaproteobacteria(100);Rhizobiales(100);unclassified(91);unclassified(91);
Otu00573	4621	Bacteria(100);"Deinococcus-Thermus"(100);Deinococci(100);Deinococcales(100);Trueperaceae(100);Truepera(100);
Otu00574	905	Bacteria(100);"Acidobacteria"(100);Acidobacteria_Gp2(100);Acidobacteria_Gp2_order_incertae_sedis(100);Acidobacteria_Gp2_family_incertae_sedis(100);Gp2(100);
Otu00575	1555	Bacteria(100);unclassified(100);unclassified(100);unclassified(100);unclassified(100);unclassified(100);
Otu00576	444	Bacteria(100);"Acidobacteria"(100);Acidobacteria_Gp5(100);Acidobacteria_Gp5_order_incertae_sedis(100);Acidobacteria_Gp5_family_incertae_sedis(100);Gp5(100);
Otu00577	1136	Bacteria(100);"Gemmatimonadetes"(100);Gemmatimonadetes(100);Gemmatimonadales(100);Gemmatimonadaceae(100);Gemmatimonas(100);
Otu00578	1505	Bacteria(100);"Gemmatimonadetes"(100);Gemmatimonadetes(100);Gemmatimonadales(100);Gemmatimonadaceae(100);Gemmatimonas(100);
Otu00579	1095	Bacteria(100);"Bacteroidetes"(100);"Sphingobacteria"(100);"Sphingobacteriales"(100);Chitinophagaceae(100);unclassified(59);
Otu00580	633	Bacteria(100);"Actinobacteria"(100);Actinobacteria(100);unclassified(100);unclassified(100);unclassified(100);
Otu00581	2926	Bacteria(100);"Bacteroidetes"(100);"Sphingobacteria"(100);"Sphingobacteriales"(100);Chitinophagaceae(100);Chitinophaga(100);
Otu00582	17556	Bacteria(100);"Bacteroidetes"(100);Flavobacteria(100);"Flavobacteriales"(100);Flavobacteriaceae(100);Empedobacter(100);
Otu00583	2865	Bacteria(100);"Proteobacteria"(100);Betaproteobacteria(100);Burkholderiales(100);Comamonadaceae(100);unclassified(100);
Otu00584	1627	Bacteria(100);"Actinobacteria"(100);Actinobacteria(100);Actinomycetales(100);Microbacteriaceae(100);unclassified(100);
Otu00585	426	Bacteria(100);unclassified(100);unclassified(100);unclassified(100);unclassified(100);unclassified(100);
Otu00586	2121	Bacteria(100);"Proteobacteria"(100);Gammaproteobacteria(100);unclassified(100);unclassified(100);unclassified(100);
Otu00587	1189	Bacteria(100);"Proteobacteria"(100);Alphaproteobacteria(100);Caulobacterales(100);Caulobacteraceae(100);unclassified(83);
Otu00588	954	Bacteria(100);unclassified(100);unclassified(100);unclassified(100);unclassified(100);unclassified(100);
Otu00589	440	Bacteria(100);"Proteobacteria"(100);Deltaproteobacteria(100);Syntrophobacterales(100);Syntrophaceae(100);unclassified(100);
Otu00590	2749	Bacteria(100);Cyanobacteria_Chloroplast(100);Cyanobacteria(100);Cyanobacteria_order_incertae_sedis(100);unclassified(100);unclassified(100);
Otu00591	1398	Bacteria(100);"Proteobacteria"(100);Deltaproteobacteria(100);Myxococcales(100);Cystobacteraceae(100);Anaeromyxobacter(60);
Otu00592	1118	Bacteria(100);unclassified(100);unclassified(100);unclassified(100);unclassified(100);unclassified(100);
Otu00593	672	Bacteria(100);"Actinobacteria"(100);Actinobacteria(100);unclassified(100);unclassified(100);unclassified(100);
Otu00594	3793	Bacteria(100);"Acidobacteria"(100);Acidobacteria_Gp1(100);Acidobacteria_Gp1_order_incertae_sedis(100);Acidobacteria_Gp1_family_incertae_sedis(100);Gp1(100);
Otu00595	12941	Bacteria(100);"Acidobacteria"(100);Acidobacteria_Gp4(100);Acidobacteria_Gp4_order_incertae_sedis(100);Acidobacteria_Gp4_family_incertae_sedis(100);Gp4(100);
Otu00596	1302	Bacteria(100);"Nitrospira"(100);"Nitrospira"(100);"Nitrospirales"(100);"Nitrospiraceae"(100);Nitrospira(100);
Otu00597	1104	Bacteria(100);"Proteobacteria"(100);Alphaproteobacteria(100);Rhizobiales(100);Hyphomicrobiaceae(100);Devosia(100);
Otu00598	1186	Bacteria(100);"Actinobacteria"(100);Actinobacteria(100);Actinomycetales(100);Micromonosporaceae(100);Virgisporangium(100);
Otu00599	701	Bacteria(100);"Acidobacteria"(100);Acidobacteria_Gp6(100);Acidobacteria_Gp6_order_incertae_sedis(100);Acidobacteria_Gp6_family_incertae_sedis(100);Gp6(100);
Otu00600	1542	Bacteria(100);"Proteobacteria"(100);Betaproteobacteria(100);Burkholderiales(100);unclassified(95);unclassified(95);
Otu00601	4817	Bacteria(100);"Proteobacteria"(100);Betaproteobacteria(100);Burkholderiales(100);Burkholderiaceae(100);Polynucleobacter(100);
Otu00602	1879	Bacteria(100);"Bacteroidetes"(100);"Sphingobacteria"(100);"Sphingobacteriales"(100);Cytophagaceae(100);Dyadobacter(100);
Otu00603	1788	Bacteria(100);"Verrucomicrobia"(100);unclassified(100);unclassified(100);unclassified(100);unclassified(100);
Otu00604	319	Bacteria(100);"Planctomycetes"(100);"Planctomycetacia"(100);Planctomycetales(100);Planctomycetaceae(100);Gemmata(100);
Otu00605	1369	Bacteria(100);"Verrucomicrobia"(100);Subdivision3(100);Subdivision3_order_incertae_sedis(100);Subdivision3_family_incertae_sedis(100);3_genus_incertae_sedis(100);
Otu00606	1785	Bacteria(100);"Proteobacteria"(100);Alphaproteobacteria(100);Rhodospirillales(100);Acetobacteraceae(100);unclassified(97);
Otu00607	1482	Bacteria(100);"Proteobacteria"(100);Alphaproteobacteria(100);Sphingomonadales(100);Erythrobacteraceae(98);unclassified(69);
Otu00608	1333	Bacteria(100);Firmicutes(100);Clostridia(100);Clostridiales(100);Clostridiaceae_1(100);Clostridium_sensu_stricto(100);
Otu00609	4139	Bacteria(100);"Proteobacteria"(100);Gammaproteobacteria(100);Pseudomonadales(100);Pseudomonadaceae(100);Cellvibrio(100);
Otu00610	682	Bacteria(100);"Proteobacteria"(100);Betaproteobacteria(100);Burkholderiales(100);Oxalobacteraceae(97);unclassified(56);
Otu00611	28982	Bacteria(100);"Proteobacteria"(100);Gammaproteobacteria(100);"Enterobacteriales"(100);Enterobacteriaceae(100);Shimwellia(100);
Otu00612	697	Bacteria(100);"Actinobacteria"(100);Actinobacteria(100);Actinomycetales(100);Microbacteriaceae(100);Leucobacter(67);
Otu00613	7364	Bacteria(100);"Actinobacteria"(100);Actinobacteria(100);Actinomycetales(100);unclassified(100);unclassified(100);
Otu00614	448	Bacteria(100);"Proteobacteria"(100);Deltaproteobacteria(100);Desulfuromonadales(100);Geobacteraceae(98);Geobacter(98);
Otu00615	1148	Bacteria(100);"Acidobacteria"(100);Acidobacteria_Gp7(100);Acidobacteria_Gp7_order_incertae_sedis(100);Acidobacteria_Gp7_family_incertae_sedis(100);Gp7(100);
Otu00616	4817	Bacteria(100);"Proteobacteria"(100);Alphaproteobacteria(100);Rhizobiales(100);unclassified(100);unclassified(100);
Otu00617	963	Bacteria(100);"Bacteroidetes"(100);"Sphingobacteria"(100);"Sphingobacteriales"(100);Cytophagaceae(100);Adhaeribacter(100);
Otu00618	426	Bacteria(100);unclassified(100);unclassified(100);unclassified(100);unclassified(100);unclassified(100);
Otu00619	582	Bacteria(100);"Proteobacteria"(100);Alphaproteobacteria(100);Rhizobiales(100);unclassified(61);unclassified(61);
Otu00620	371	Bacteria(100);unclassified(100);unclassified(100);unclassified(100);unclassified(100);unclassified(100);
Otu00621	2710	Bacteria(100);"Proteobacteria"(100);Gammaproteobacteria(100);Xanthomonadales(100);Xanthomonadaceae(100);Luteibacter(84);
Otu00622	560	Bacteria(100);"Actinobacteria"(100);Actinobacteria(100);unclassified(100);unclassified(100);unclassified(100);
Otu00623	1704	Bacteria(100);"Proteobacteria"(100);Alphaproteobacteria(100);Rhizobiales(100);Hyphomicrobiaceae(100);Hyphomicrobium(65);
Otu00624	611	Bacteria(100);"Proteobacteria"(100);Deltaproteobacteria(100);Bdellovibrionales(100);Bacteriovoracaceae(100);Peredibacter(100);
Otu00625	627	Bacteria(100);"Proteobacteria"(100);Alphaproteobacteria(100);Sphingomonadales(100);Sphingomonadaceae(100);Sphingomonas(85);
Otu00626	735	Bacteria(100);"Bacteroidetes"(100);"Sphingobacteria"(100);"Sphingobacteriales"(100);Chitinophagaceae(100);unclassified(60);
Otu00627	1219	Bacteria(100);"Proteobacteria"(100);unclassified(100);unclassified(100);unclassified(100);unclassified(100);
Otu00628	11317	Bacteria(100);"Proteobacteria"(100);Gammaproteobacteria(100);Xanthomonadales(100);Xanthomonadaceae(100);unclassified(100);
Otu00629	527	Bacteria(100);Firmicutes(100);Bacilli(100);Bacillales(100);Pasteuriaceae(100);Pasteuria(100);
Otu00630	471	Bacteria(100);"Verrucomicrobia"(100);Subdivision3(100);Subdivision3_order_incertae_sedis(100);Subdivision3_family_incertae_sedis(100);3_genus_incertae_sedis(100);
Otu00631	515	Bacteria(100);"Planctomycetes"(100);"Planctomycetacia"(100);Planctomycetales(100);Planctomycetaceae(100);unclassified(100);
Otu00632	715	Bacteria(100);"Actinobacteria"(100);Actinobacteria(100);unclassified(100);unclassified(100);unclassified(100);
Otu00633	488	Bacteria(100);unclassified(100);unclassified(100);unclassified(100);unclassified(100);unclassified(100);
Otu00634	698	Bacteria(100);"Deinococcus-Thermus"(100);Deinococci(100);Deinococcales(100);Deinococcaceae(100);Deinococcus(100);
Otu00635	1349	Bacteria(100);Cyanobacteria_Chloroplast(100);Chloroplast(100);Chloroplast_order_incertae_sedis(100);Chloroplast(100);Bacillariophyta(100);
Otu00636	1355	Bacteria(100);"Actinobacteria"(100);Actinobacteria(100);Actinomycetales(100);Nocardioidaceae(100);Nocardioides(100);
Otu00637	1124	Bacteria(100);"Planctomycetes"(100);"Planctomycetacia"(100);Planctomycetales(100);Planctomycetaceae(100);unclassified(100);
Otu00638	542	Bacteria(100);"Planctomycetes"(100);"Planctomycetacia"(100);Planctomycetales(100);Planctomycetaceae(100);unclassified(100);
Otu00639	527	Bacteria(100);"Proteobacteria"(100);Deltaproteobacteria(100);unclassified(100);unclassified(100);unclassified(100);
Otu00640	656	Bacteria(100);"Actinobacteria"(100);Actinobacteria(100);Actinomycetales(100);Thermomonosporaceae(100);Actinomadura(91);
Otu00641	1747	Bacteria(100);"Proteobacteria"(100);Alphaproteobacteria(100);Caulobacterales(100);Caulobacteraceae(100);unclassified(76);
Otu00642	667	Bacteria(100);"Planctomycetes"(100);"Planctomycetacia"(100);Planctomycetales(100);Planctomycetaceae(100);Planctomyces(100);
Otu00643	294	Bacteria(100);"Proteobacteria"(100);Gammaproteobacteria(100);Legionellales(100);Legionellaceae(100);Legionella(100);
Otu00644	1092	Bacteria(100);"Proteobacteria"(100);Alphaproteobacteria(100);Rhodospirillales(100);Acetobacteraceae(100);Acidisoma(100);
Otu00645	2047	Bacteria(100);"Proteobacteria"(100);Gammaproteobacteria(100);unclassified(100);unclassified(100);unclassified(100);
Otu00646	1108	Bacteria(100);"Acidobacteria"(100);Acidobacteria_Gp6(100);Acidobacteria_Gp6_order_incertae_sedis(100);Acidobacteria_Gp6_family_incertae_sedis(100);Gp6(100);
Otu00647	1401	Bacteria(100);"Acidobacteria"(100);Acidobacteria_Gp6(100);Acidobacteria_Gp6_order_incertae_sedis(100);Acidobacteria_Gp6_family_incertae_sedis(100);Gp6(100);
Otu00648	279	Bacteria(100);"Proteobacteria"(100);Gammaproteobacteria(100);Legionellales(100);Legionellaceae(100);Legionella(100);
Otu00649	1580	Bacteria(100);"Actinobacteria"(100);Actinobacteria(100);Rubrobacterales(100);Rubrobacteraceae(100);Rubrobacter(100);
Otu00650	900	Bacteria(100);"Verrucomicrobia"(100);Spartobacteria(100);Spartobacteria_order_incertae_sedis(100);Spartobacteria_family_incertae_sedis(100);Spartobacteria_genera_incertae_sedis(100);
Otu00651	908	Bacteria(100);"Proteobacteria"(100);Alphaproteobacteria(100);Rhizobiales(100);Hyphomicrobiaceae(100);Rhodomicrobium(100);
Otu00652	4010	Bacteria(100);"Bacteroidetes"(100);"Sphingobacteria"(100);"Sphingobacteriales"(100);Cytophagaceae(100);Hymenobacter(100);
Otu00653	1501	Bacteria(100);"Proteobacteria"(100);Betaproteobacteria(100);unclassified(100);unclassified(100);unclassified(100);
Otu00654	452	Bacteria(100);Firmicutes(100);Bacilli(100);Bacillales(100);Pasteuriaceae(100);Pasteuria(100);
Otu00655	287	Bacteria(100);"Planctomycetes"(100);"Planctomycetacia"(100);Planctomycetales(100);Planctomycetaceae(100);unclassified(100);
Otu00656	700	Bacteria(100);"Planctomycetes"(100);"Planctomycetacia"(100);Planctomycetales(100);Planctomycetaceae(100);unclassified(92);
Otu00657	505	Bacteria(100);"Verrucomicrobia"(100);Subdivision3(100);Subdivision3_order_incertae_sedis(100);Subdivision3_family_incertae_sedis(100);3_genus_incertae_sedis(100);
Otu00658	314	Bacteria(100);"Proteobacteria"(100);Deltaproteobacteria(100);unclassified(100);unclassified(100);unclassified(100);
Otu00659	1316	Bacteria(100);"Proteobacteria"(100);Alphaproteobacteria(100);Sphingomonadales(100);Sphingomonadaceae(100);Sphingomonas(94);
Otu00660	1429	Bacteria(100);"Proteobacteria"(100);Alphaproteobacteria(100);Rhodobacterales(100);Rhodobacteraceae(100);Rubellimicrobium(94);
Otu00661	474	Bacteria(100);"Actinobacteria"(100);Actinobacteria(100);Actinomycetales(100);unclassified(56);unclassified(56);
Otu00662	1923	Bacteria(100);"Actinobacteria"(100);Actinobacteria(100);Acidimicrobiales(100);unclassified(56);unclassified(56);
Otu00663	843	Bacteria(100);"Acidobacteria"(100);Acidobacteria_Gp16(100);Acidobacteria_Gp16_order_incertae_sedis(100);Acidobacteria_Gp16_family_incertae_sedis(100);Gp16(100);
Otu00664	836	Bacteria(100);"Proteobacteria"(100);unclassified(100);unclassified(100);unclassified(100);unclassified(100);
Otu00665	1226	Bacteria(100);"Proteobacteria"(100);Betaproteobacteria(100);unclassified(100);unclassified(100);unclassified(100);
Otu00666	1180	Bacteria(100);"Actinobacteria"(100);Actinobacteria(100);unclassified(100);unclassified(100);unclassified(100);
Otu00667	1581	Bacteria(100);"Proteobacteria"(100);Betaproteobacteria(100);unclassified(100);unclassified(100);unclassified(100);
Otu00668	427	Bacteria(100);"Bacteroidetes"(100);"Sphingobacteria"(100);"Sphingobacteriales"(100);Chitinophagaceae(100);unclassified(100);
Otu00669	807	Bacteria(100);Cyanobacteria_Chloroplast(100);Cyanobacteria(100);Cyanobacteria_order_incertae_sedis(100);unclassified(98);unclassified(98);
Otu00670	994	Bacteria(100);"Proteobacteria"(100);Alphaproteobacteria(100);Sphingomonadales(100);Sphingomonadaceae(100);Sphingopyxis(90);
Otu00671	3623	Bacteria(100);Firmicutes(100);Clostridia(100);Clostridiales(100);Peptostreptococcaceae(100);Clostridium_XI(100);
Otu00672	261	Bacteria(100);Firmicutes(100);Clostridia(100);Clostridiales(100);Ruminococcaceae(100);unclassified(97);
Otu00673	795	Bacteria(100);"Actinobacteria"(100);Actinobacteria(100);unclassified(100);unclassified(100);unclassified(100);
Otu00674	826	Bacteria(100);"Proteobacteria"(100);Alphaproteobacteria(100);unclassified(100);unclassified(100);unclassified(100);
Otu00675	292	Bacteria(100);"Planctomycetes"(100);"Planctomycetacia"(100);Planctomycetales(100);Planctomycetaceae(100);Schlesneria(100);
Otu00676	1143	Bacteria(100);"Proteobacteria"(100);Betaproteobacteria(100);unclassified(100);unclassified(100);unclassified(100);
Otu00677	338	Bacteria(100);"Planctomycetes"(100);"Planctomycetacia"(100);Planctomycetales(100);Planctomycetaceae(100);Singulisphaera(100);
Otu00678	1805	Bacteria(100);"Proteobacteria"(100);Betaproteobacteria(100);unclassified(100);unclassified(100);unclassified(100);
Otu00679	1257	Bacteria(100);"Bacteroidetes"(100);unclassified(100);unclassified(100);unclassified(100);unclassified(100);
Otu00680	91	Bacteria(100);"Actinobacteria"(100);Actinobacteria(100);Acidimicrobiales(100);Acidimicrobiaceae(100);Ilumatobacter(100);
Otu00681	510	Bacteria(100);"Planctomycetes"(100);"Planctomycetacia"(100);Planctomycetales(100);Planctomycetaceae(100);Singulisphaera(100);
Otu00682	996	Bacteria(100);"Actinobacteria"(100);Actinobacteria(100);Actinomycetales(100);unclassified(100);unclassified(100);
Otu00683	1516	Bacteria(100);"Proteobacteria"(100);Alphaproteobacteria(100);Rhizobiales(100);Methylocystaceae(91);unclassified(90);
Otu00684	3178	Bacteria(100);"Proteobacteria"(100);Betaproteobacteria(100);Burkholderiales(100);Alcaligenaceae(100);unclassified(89);
Otu00685	581	Bacteria(100);"Proteobacteria"(100);Betaproteobacteria(100);unclassified(100);unclassified(100);unclassified(100);
Otu00686	2501	Bacteria(100);"Proteobacteria"(100);Alphaproteobacteria(100);Rhizobiales(100);Phyllobacteriaceae(80);unclassified(80);
Otu00687	1408	Bacteria(100);Cyanobacteria_Chloroplast(100);Cyanobacteria(100);Cyanobacteria_order_incertae_sedis(100);Family_I(100);GpI(100);
Otu00688	974	Bacteria(100);"Actinobacteria"(100);Actinobacteria(100);unclassified(100);unclassified(100);unclassified(100);
Otu00689	14675	Bacteria(100);"Proteobacteria"(100);Alphaproteobacteria(100);Rhizobiales(100);Methylobacteriaceae(100);Methylobacterium(100);
Otu00690	993	Bacteria(100);"Proteobacteria"(100);Alphaproteobacteria(100);Rhizobiales(100);Hyphomicrobiaceae(99);Hyphomicrobium(58);
Otu00691	618	Bacteria(100);"Proteobacteria"(100);Alphaproteobacteria(100);unclassified(100);unclassified(100);unclassified(100);
Otu00692	978	Bacteria(100);"Proteobacteria"(100);Alphaproteobacteria(100);unclassified(100);unclassified(100);unclassified(100);
Otu00693	511	Bacteria(100);"Proteobacteria"(100);Alphaproteobacteria(100);unclassified(100);unclassified(100);unclassified(100);
Otu00694	914	Bacteria(100);"Proteobacteria"(100);Alphaproteobacteria(100);unclassified(100);unclassified(100);unclassified(100);
Otu00695	409	Bacteria(100);"Proteobacteria"(100);Deltaproteobacteria(100);Desulfuromonadales(100);Geobacteraceae(100);Geobacter(100);
Otu00696	618	Bacteria(100);Firmicutes(100);Bacilli(100);Bacillales(100);Pasteuriaceae(100);Pasteuria(100);
Otu00697	704	Bacteria(100);"Actinobacteria"(100);Actinobacteria(100);Actinomycetales(100);Micromonosporaceae(100);unclassified(99);
Otu00698	2968	Bacteria(100);"Actinobacteria"(100);Actinobacteria(100);Actinomycetales(100);Sporichthyaceae(79);Sporichthya(79);
Otu00699	186	Bacteria(100);"Proteobacteria"(100);Gammaproteobacteria(100);unclassified(100);unclassified(100);unclassified(100);
Otu00700	822	Bacteria(100);"Bacteroidetes"(100);"Sphingobacteria"(100);"Sphingobacteriales"(100);Chitinophagaceae(100);unclassified(100);
Otu00701	562	Bacteria(100);"Bacteroidetes"(100);Flavobacteria(100);"Flavobacteriales"(100);Flavobacteriaceae(100);Flavobacterium(100);
Otu00702	394	Bacteria(100);"Planctomycetes"(100);"Planctomycetacia"(100);Planctomycetales(100);Planctomycetaceae(100);Gemmata(100);
Otu00703	312	Bacteria(100);"Planctomycetes"(100);"Planctomycetacia"(100);Planctomycetales(100);Planctomycetaceae(100);Gemmata(56);
Otu00704	507	Bacteria(100);"Verrucomicrobia"(100);unclassified(100);unclassified(100);unclassified(100);unclassified(100);
Otu00705	906	Bacteria(100);"Actinobacteria"(100);Actinobacteria(100);Actinomycetales(100);Jiangellaceae(68);Jiangella(54);
Otu00706	865	Bacteria(100);"Proteobacteria"(100);Alphaproteobacteria(100);unclassified(100);unclassified(100);unclassified(100);
Otu00707	543	Bacteria(100);"Bacteroidetes"(100);"Sphingobacteria"(100);"Sphingobacteriales"(100);Cytophagaceae(100);Hymenobacter(99);
Otu00708	567	Bacteria(100);"Proteobacteria"(100);Alphaproteobacteria(100);Rhodospirillales(100);Acetobacteraceae(100);unclassified(99);
Otu00709	2674	Bacteria(100);"Proteobacteria"(100);Betaproteobacteria(100);Burkholderiales(100);Burkholderiales_incertae_sedis(89);Inhella(85);
Otu00710	1781	Bacteria(100);"Proteobacteria"(100);Alphaproteobacteria(100);Sphingomonadales(100);Sphingomonadaceae(100);Sphingomonas(100);
Otu00711	201	Bacteria(100);"Verrucomicrobia"(100);Subdivision3(100);Subdivision3_order_incertae_sedis(100);Subdivision3_family_incertae_sedis(100);3_genus_incertae_sedis(100);
Otu00712	248	Bacteria(100);unclassified(100);unclassified(100);unclassified(100);unclassified(100);unclassified(100);
Otu00713	1349	Bacteria(100);"Proteobacteria"(100);Gammaproteobacteria(100);Xanthomonadales(100);Xanthomonadaceae(100);Pseudoxanthomonas(100);
Otu00714	2260	Bacteria(100);"Proteobacteria"(100);Gammaproteobacteria(100);Methylococcales(100);Methylococcaceae(100);Methylomonas(92);
Otu00715	889	Bacteria(100);"Planctomycetes"(100);"Planctomycetacia"(100);Planctomycetales(100);Planctomycetaceae(100);Singulisphaera(100);
Otu00716	433	Bacteria(100);"Proteobacteria"(100);Gammaproteobacteria(100);unclassified(100);unclassified(100);unclassified(100);
Otu00717	4771	Bacteria(100);"Proteobacteria"(100);Gammaproteobacteria(100);Xanthomonadales(100);Sinobacteraceae(53);unclassified(53);
Otu00718	1285	Bacteria(100);Cyanobacteria_Chloroplast(100);Chloroplast(100);Chloroplast_order_incertae_sedis(100);Chloroplast(100);Bacillariophyta(100);
Otu00719	1032	Bacteria(100);"Actinobacteria"(100);Actinobacteria(100);Solirubrobacterales(100);Conexibacteraceae(98);Conexibacter(98);
Otu00720	1629	Bacteria(100);"Proteobacteria"(100);Deltaproteobacteria(100);Myxococcales(100);unclassified(100);unclassified(100);
Otu00721	597	Bacteria(100);"Planctomycetes"(100);"Planctomycetacia"(100);Planctomycetales(100);Planctomycetaceae(100);unclassified(100);
Otu00722	1192	Bacteria(100);"Proteobacteria"(100);Alphaproteobacteria(100);Sphingomonadales(100);Sphingomonadaceae(100);Sphingomonas(93);
Otu00723	493	Bacteria(100);"Proteobacteria"(100);Alphaproteobacteria(100);Rhodospirillales(100);unclassified(100);unclassified(100);
Otu00724	377	Bacteria(100);"Actinobacteria"(100);Actinobacteria(100);Actinomycetales(100);unclassified(69);unclassified(69);
Otu00725	27432	Bacteria(100);"Proteobacteria"(100);Alphaproteobacteria(100);Rhizobiales(100);unclassified(100);unclassified(100);
Otu00726	215	Bacteria(100);"Proteobacteria"(100);unclassified(100);unclassified(100);unclassified(100);unclassified(100);
Otu00727	1549	Bacteria(100);unclassified(100);unclassified(100);unclassified(100);unclassified(100);unclassified(100);
Otu00728	1744	Bacteria(100);"Actinobacteria"(100);Actinobacteria(100);Acidimicrobiales(100);unclassified(100);unclassified(100);
Otu00729	2388	Bacteria(100);"Proteobacteria"(100);Alphaproteobacteria(100);Rhizobiales(100);unclassified(89);unclassified(89);
Otu00730	379	Bacteria(100);"Proteobacteria"(100);Deltaproteobacteria(100);Myxococcales(100);Cystobacteraceae(100);Anaeromyxobacter(85);
Otu00731	595	Bacteria(100);"Planctomycetes"(100);"Planctomycetacia"(100);Planctomycetales(100);Planctomycetaceae(100);unclassified(91);
Otu00732	747	Bacteria(100);"Proteobacteria"(100);unclassified(100);unclassified(100);unclassified(100);unclassified(100);
Otu00733	476	Bacteria(100);"Proteobacteria"(100);Deltaproteobacteria(100);Desulfuromonadales(100);Geobacteraceae(100);Geobacter(100);
Otu00734	478	Bacteria(100);"Proteobacteria"(100);Betaproteobacteria(100);unclassified(100);unclassified(100);unclassified(100);
Otu00735	1145	Bacteria(100);"Bacteroidetes"(100);"Sphingobacteria"(100);"Sphingobacteriales"(100);Chitinophagaceae(100);unclassified(80);
Otu00736	136	Bacteria(100);unclassified(100);unclassified(100);unclassified(100);unclassified(100);unclassified(100);
Otu00737	2120	Bacteria(100);"Bacteroidetes"(100);Flavobacteria(100);"Flavobacteriales"(100);Flavobacteriaceae(100);Flavobacterium(100);
Otu00738	963	Bacteria(100);"Proteobacteria"(100);Betaproteobacteria(100);Burkholderiales(100);Burkholderiaceae(75);Limnobacter(53);
Otu00739	621	Bacteria(100);"Gemmatimonadetes"(100);Gemmatimonadetes(100);Gemmatimonadales(100);Gemmatimonadaceae(100);Gemmatimonas(100);
Otu00740	551	Bacteria(100);"Gemmatimonadetes"(100);Gemmatimonadetes(100);Gemmatimonadales(100);Gemmatimonadaceae(100);Gemmatimonas(100);
Otu00741	548	Bacteria(100);"Proteobacteria"(100);Betaproteobacteria(100);unclassified(100);unclassified(100);unclassified(100);
Otu00742	534	Bacteria(100);"Proteobacteria"(100);Alphaproteobacteria(100);Rhodospirillales(100);unclassified(100);unclassified(100);
Otu00743	218	Bacteria(100);"Proteobacteria"(100);Gammaproteobacteria(100);Legionellales(100);Legionellaceae(100);Legionella(100);
Otu00744	2141	Bacteria(100);"Actinobacteria"(100);Actinobacteria(100);Actinomycetales(100);Nocardioidaceae(100);Aeromicrobium(93);
Otu00745	7191	Bacteria(100);"Actinobacteria"(100);Actinobacteria(100);Actinomycetales(100);Brevibacteriaceae(100);Brevibacterium(100);
Otu00746	1888	Bacteria(100);"Actinobacteria"(100);Actinobacteria(100);Actinomycetales(100);Nocardioidaceae(100);Nocardioides(100);
Otu00747	544	Bacteria(100);"Verrucomicrobia"(100);Spartobacteria(100);Spartobacteria_order_incertae_sedis(100);Spartobacteria_family_incertae_sedis(100);Spartobacteria_genera_incertae_sedis(100);
Otu00748	695	Bacteria(100);"Armatimonadetes"(100);Armatimonadia(100);Armatimonadales(100);Armatimonadaceae(100);Armatimonas_Armatimonadetes_gp1(100);
Otu00749	257	Bacteria(100);"Proteobacteria"(100);Deltaproteobacteria(100);Myxococcales(100);unclassified(100);unclassified(100);
Otu00750	2382	Bacteria(100);"Proteobacteria"(100);Alphaproteobacteria(100);Sphingomonadales(100);Sphingomonadaceae(100);Sphingobium(97);
Otu00751	535	Bacteria(100);"Proteobacteria"(100);Deltaproteobacteria(100);unclassified(100);unclassified(100);unclassified(100);
Otu00752	562	Bacteria(100);"Planctomycetes"(100);"Planctomycetacia"(100);Planctomycetales(100);Planctomycetaceae(100);Planctomyces(100);
Otu00753	297	Bacteria(100);Firmicutes(100);Bacilli(100);Bacillales(100);Paenibacillaceae_1(100);Paenibacillus(88);
Otu00754	128	Bacteria(100);"Planctomycetes"(100);"Planctomycetacia"(100);Planctomycetales(100);Planctomycetaceae(100);unclassified(79);
Otu00755	401	Bacteria(100);"Proteobacteria"(100);Alphaproteobacteria(100);Rhizobiales(100);unclassified(58);unclassified(58);
Otu00756	1456	Bacteria(100);unclassified(100);unclassified(100);unclassified(100);unclassified(100);unclassified(100);
Otu00757	1772	Bacteria(100);"Proteobacteria"(100);Alphaproteobacteria(100);Rhizobiales(100);Beijerinckiaceae(76);unclassified(68);
Otu00758	448	Bacteria(100);unclassified(100);unclassified(100);unclassified(100);unclassified(100);unclassified(100);
Otu00759	715	Bacteria(100);"Proteobacteria"(100);Deltaproteobacteria(100);Myxococcales(100);unclassified(96);unclassified(96);
Otu00760	1109	Bacteria(100);"Planctomycetes"(100);"Planctomycetacia"(100);Planctomycetales(100);Planctomycetaceae(100);unclassified(99);
Otu00761	468	Bacteria(100);"Planctomycetes"(100);"Planctomycetacia"(100);Planctomycetales(100);Planctomycetaceae(100);unclassified(100);
Otu00762	551	Bacteria(100);"Planctomycetes"(100);"Planctomycetacia"(100);Planctomycetales(100);Planctomycetaceae(100);Singulisphaera(100);
Otu00763	869	Bacteria(100);"Proteobacteria"(100);Alphaproteobacteria(100);Rhizobiales(100);Methylobacteriaceae(98);Microvirga(52);
Otu00764	1301	Bacteria(100);"Bacteroidetes"(100);"Sphingobacteria"(100);"Sphingobacteriales"(100);unclassified(53);unclassified(53);
Otu00765	253	Bacteria(100);unclassified(100);unclassified(100);unclassified(100);unclassified(100);unclassified(100);
Otu00766	3943	Bacteria(100);"Bacteroidetes"(100);"Sphingobacteria"(100);"Sphingobacteriales"(100);Chitinophagaceae(100);unclassified(100);
Otu00767	241	Bacteria(100);"Verrucomicrobia"(100);Subdivision3(100);Subdivision3_order_incertae_sedis(100);Subdivision3_family_incertae_sedis(100);3_genus_incertae_sedis(100);
Otu00768	1150	Bacteria(100);"Actinobacteria"(100);Actinobacteria(100);Actinomycetales(100);Nocardiaceae(99);unclassified(90);
Otu00769	574	Bacteria(100);unclassified(100);unclassified(100);unclassified(100);unclassified(100);unclassified(100);
Otu00770	207	Bacteria(100);Firmicutes(100);Clostridia(100);Clostridiales(100);Ruminococcaceae(100);Clostridium_III(86);
Otu00771	498	Bacteria(100);"Actinobacteria"(100);Actinobacteria(100);Actinomycetales(100);Micromonosporaceae(98);unclassified(74);
Otu00772	93	Bacteria(100);"Proteobacteria"(100);Alphaproteobacteria(100);Sphingomonadales(100);Sphingomonadaceae(100);unclassified(60);
Otu00773	7209	Bacteria(100);"Proteobacteria"(100);Gammaproteobacteria(100);Xanthomonadales(100);Sinobacteraceae(100);Nevskia(100);
Otu00774	2263	Bacteria(100);"Proteobacteria"(100);Alphaproteobacteria(100);unclassified(100);unclassified(100);unclassified(100);
Otu00775	525	Bacteria(100);"Proteobacteria"(100);Alphaproteobacteria(100);Rhizobiales(100);unclassified(79);unclassified(79);
Otu00776	5944	Bacteria(100);"Proteobacteria"(100);Gammaproteobacteria(100);Pseudomonadales(100);Pseudomonadaceae(100);Pseudomonas(60);
Otu00777	1613	Bacteria(100);"Actinobacteria"(100);Actinobacteria(100);Solirubrobacterales(100);Conexibacteraceae(100);Conexibacter(100);
Otu00778	366	Bacteria(100);"Acidobacteria"(100);Acidobacteria_Gp6(100);Acidobacteria_Gp6_order_incertae_sedis(100);Acidobacteria_Gp6_family_incertae_sedis(100);Gp6(100);
Otu00779	682	Bacteria(100);"Proteobacteria"(100);Alphaproteobacteria(100);Rhodospirillales(100);Acetobacteraceae(100);unclassified(100);
Otu00780	135	Bacteria(100);Firmicutes(100);Clostridia(100);Clostridiales(100);Lachnospiraceae(100);unclassified(89);
Otu00781	385	Bacteria(100);"Proteobacteria"(100);Deltaproteobacteria(100);Myxococcales(100);unclassified(98);unclassified(98);
Otu00782	1044	Bacteria(100);"Bacteroidetes"(100);"Sphingobacteria"(100);"Sphingobacteriales"(100);Cytophagaceae(100);Spirosoma(100);
Otu00783	1365	Bacteria(100);"Acidobacteria"(100);Acidobacteria_Gp1(100);Acidobacteria_Gp1_order_incertae_sedis(100);Acidobacteria_Gp1_family_incertae_sedis(100);Gp1(100);
Otu00784	534	Bacteria(100);"Bacteroidetes"(100);"Sphingobacteria"(100);"Sphingobacteriales"(100);Chitinophagaceae(100);unclassified(100);
Otu00785	430	Bacteria(100);unclassified(100);unclassified(100);unclassified(100);unclassified(100);unclassified(100);
Otu00786	406	Bacteria(100);"Proteobacteria"(100);Deltaproteobacteria(100);Syntrophobacterales(100);Syntrophaceae(100);Desulfomonile(100);
Otu00787	1661	Bacteria(100);"Proteobacteria"(100);unclassified(100);unclassified(100);unclassified(100);unclassified(100);
Otu00788	11066	Bacteria(100);"Proteobacteria"(100);Gammaproteobacteria(100);Pseudomonadales(100);Moraxellaceae(100);Enhydrobacter(100);
Otu00789	420	Bacteria(100);"Proteobacteria"(100);Alphaproteobacteria(100);Caulobacterales(100);Caulobacteraceae(100);Phenylobacterium(98);
Otu00790	357	Bacteria(100);unclassified(100);unclassified(100);unclassified(100);unclassified(100);unclassified(100);
Otu00791	468	Bacteria(100);"Acidobacteria"(100);Acidobacteria_Gp1(100);Acidobacteria_Gp1_order_incertae_sedis(100);Acidobacteria_Gp1_family_incertae_sedis(100);Gp1(100);
Otu00792	555	Bacteria(100);unclassified(100);unclassified(100);unclassified(100);unclassified(100);unclassified(100);
Otu00793	143	Bacteria(100);"Proteobacteria"(100);Betaproteobacteria(100);Burkholderiales(100);Comamonadaceae(99);unclassified(91);
Otu00794	481	Bacteria(100);"Planctomycetes"(100);"Planctomycetacia"(100);Planctomycetales(100);Planctomycetaceae(100);Zavarzinella(59);
Otu00795	1345	Bacteria(100);"Actinobacteria"(100);Actinobacteria(100);unclassified(100);unclassified(100);unclassified(100);
Otu00796	974	Bacteria(100);"Actinobacteria"(100);Actinobacteria(100);Solirubrobacterales(100);Conexibacteraceae(52);Conexibacter(52);
Otu00797	711	Bacteria(100);"Bacteroidetes"(100);unclassified(100);unclassified(100);unclassified(100);unclassified(100);
Otu00798	6745	Bacteria(100);"Proteobacteria"(100);Alphaproteobacteria(100);Sphingomonadales(100);Sphingomonadaceae(100);Sphingopyxis(99);
Otu00799	1936	Bacteria(100);"Proteobacteria"(100);unclassified(100);unclassified(100);unclassified(100);unclassified(100);
Otu00800	1191	Bacteria(100);"Actinobacteria"(100);Actinobacteria(100);unclassified(100);unclassified(100);unclassified(100);
Otu00801	1085	Bacteria(100);"Actinobacteria"(100);Actinobacteria(100);Solirubrobacterales(100);unclassified(100);unclassified(100);
Otu00802	779	Bacteria(100);"Actinobacteria"(100);Actinobacteria(100);Solirubrobacterales(100);unclassified(100);unclassified(100);
Otu00803	547	Bacteria(100);Firmicutes(100);Bacilli(100);Bacillales(100);Paenibacillaceae_1(100);Paenibacillus(100);
Otu00804	247	Bacteria(100);"Proteobacteria"(100);Deltaproteobacteria(100);unclassified(100);unclassified(100);unclassified(100);
Otu00805	506	Bacteria(100);"Proteobacteria"(100);Alphaproteobacteria(100);Rhizobiales(100);Hyphomicrobiaceae(100);Hyphomicrobium(54);
Otu00806	4344	Bacteria(100);"Proteobacteria"(100);Alphaproteobacteria(100);Rhizobiales(100);Brucellaceae(100);Brucella(52);
Otu00807	664	Bacteria(100);"Bacteroidetes"(100);unclassified(100);unclassified(100);unclassified(100);unclassified(100);
Otu00808	665	Bacteria(100);unclassified(100);unclassified(100);unclassified(100);unclassified(100);unclassified(100);
Otu00809	893	Bacteria(100);unclassified(100);unclassified(100);unclassified(100);unclassified(100);unclassified(100);
Otu00810	325	Bacteria(100);unclassified(100);unclassified(100);unclassified(100);unclassified(100);unclassified(100);
Otu00811	657	Bacteria(100);unclassified(100);unclassified(100);unclassified(100);unclassified(100);unclassified(100);
Otu00812	779	Bacteria(100);unclassified(100);unclassified(100);unclassified(100);unclassified(100);unclassified(100);
Otu00813	418	Bacteria(100);unclassified(100);unclassified(100);unclassified(100);unclassified(100);unclassified(100);
Otu00814	222	Bacteria(100);unclassified(100);unclassified(100);unclassified(100);unclassified(100);unclassified(100);
Otu00815	1126	Bacteria(100);unclassified(100);unclassified(100);unclassified(100);unclassified(100);unclassified(100);
Otu00816	6006	Bacteria(100);"Bacteroidetes"(100);Flavobacteria(100);"Flavobacteriales"(100);Flavobacteriaceae(100);Chryseobacterium(100);
Otu00817	919	Bacteria(100);"Proteobacteria"(100);Deltaproteobacteria(100);Myxococcales(100);unclassified(100);unclassified(100);
Otu00818	2128	Bacteria(100);"Bacteroidetes"(100);"Sphingobacteria"(100);"Sphingobacteriales"(100);Chitinophagaceae(100);unclassified(72);
Otu00819	734	Bacteria(100);"Bacteroidetes"(100);"Sphingobacteria"(100);"Sphingobacteriales"(100);Cytophagaceae(100);Larkinella(100);
Otu00820	609	Bacteria(100);"Bacteroidetes"(100);"Sphingobacteria"(100);"Sphingobacteriales"(100);Chitinophagaceae(100);unclassified(100);
Otu00821	3809	Bacteria(100);"Actinobacteria"(100);Actinobacteria(100);Actinomycetales(100);Kineosporiaceae(99);Angustibacter(96);
Otu00822	3878	Bacteria(100);"Actinobacteria"(100);Actinobacteria(100);Actinomycetales(100);Pseudonocardiaceae(100);unclassified(84);
Otu00823	82	Bacteria(100);"Proteobacteria"(100);Betaproteobacteria(100);Burkholderiales(100);Comamonadaceae(100);unclassified(87);
Otu00824	1415	Bacteria(100);"Bacteroidetes"(100);"Sphingobacteria"(100);"Sphingobacteriales"(100);Sphingobacteriaceae(100);unclassified(100);
Otu00825	1455	Bacteria(100);"Proteobacteria"(100);Gammaproteobacteria(100);unclassified(100);unclassified(100);unclassified(100);
Otu00826	230	Bacteria(100);"Planctomycetes"(100);"Planctomycetacia"(100);Planctomycetales(100);Planctomycetaceae(100);unclassified(100);
Otu00827	832	Bacteria(100);"Proteobacteria"(100);Alphaproteobacteria(100);Rhizobiales(100);Methylobacteriaceae(97);unclassified(67);
Otu00828	436	Bacteria(100);"Proteobacteria"(100);Alphaproteobacteria(100);Rhodobacterales(100);Rhodobacteraceae(100);Rubellimicrobium(100);
Otu00829	85	Bacteria(100);"Actinobacteria"(100);Actinobacteria(100);Actinomycetales(100);Nocardioidaceae(100);unclassified(70);
Otu00830	260	Bacteria(100);unclassified(100);unclassified(100);unclassified(100);unclassified(100);unclassified(100);
Otu00831	826	Bacteria(100);unclassified(100);unclassified(100);unclassified(100);unclassified(100);unclassified(100);
Otu00832	192	Bacteria(100);"Chlamydiae"(100);Chlamydiae(100);Chlamydiales(100);Parachlamydiaceae(100);unclassified(67);
Otu00833	175	Bacteria(100);unclassified(100);unclassified(100);unclassified(100);unclassified(100);unclassified(100);
Otu00834	1385	Bacteria(100);unclassified(100);unclassified(100);unclassified(100);unclassified(100);unclassified(100);
Otu00835	556	Bacteria(100);unclassified(100);unclassified(100);unclassified(100);unclassified(100);unclassified(100);
Otu00836	12295	Bacteria(100);Cyanobacteria_Chloroplast(100);Cyanobacteria(100);Cyanobacteria_order_incertae_sedis(100);unclassified(100);unclassified(100);
Otu00837	495	Bacteria(100);"Proteobacteria"(100);Alphaproteobacteria(100);Rhodospirillales(100);Acetobacteraceae(100);unclassified(74);
Otu00838	946	Bacteria(100);unclassified(100);unclassified(100);unclassified(100);unclassified(100);unclassified(100);
Otu00839	743	Bacteria(100);"Proteobacteria"(100);Alphaproteobacteria(100);Rhodospirillales(100);Acetobacteraceae(100);unclassified(100);
Otu00840	894	Bacteria(100);"Proteobacteria"(100);Alphaproteobacteria(100);Rhizobiales(100);unclassified(99);unclassified(99);
Otu00841	391	Bacteria(100);unclassified(100);unclassified(100);unclassified(100);unclassified(100);unclassified(100);
Otu00842	548	Bacteria(100);unclassified(100);unclassified(100);unclassified(100);unclassified(100);unclassified(100);
Otu00843	775	Bacteria(100);"Actinobacteria"(100);Actinobacteria(100);Actinomycetales(100);Pseudonocardiaceae(100);Pseudonocardia(100);
Otu00844	3189	Bacteria(100);"Actinobacteria"(100);Actinobacteria(100);Actinomycetales(100);unclassified(100);unclassified(100);
Otu00845	110	Bacteria(100);"Actinobacteria"(100);Actinobacteria(100);Actinomycetales(100);Intrasporangiaceae(100);unclassified(81);
Otu00846	629	Bacteria(100);"Acidobacteria"(100);Acidobacteria_Gp1(100);Acidobacteria_Gp1_order_incertae_sedis(100);Acidobacteria_Gp1_family_incertae_sedis(100);Gp1(100);
Otu00847	679	Bacteria(100);"Bacteroidetes"(100);"Bacteroidia"(100);"Bacteroidales"(100);"Porphyromonadaceae"(100);Paludibacter(100);
Otu00848	330	Bacteria(100);"Acidobacteria"(100);Acidobacteria_Gp6(100);Acidobacteria_Gp6_order_incertae_sedis(100);Acidobacteria_Gp6_family_incertae_sedis(100);Gp6(100);
Otu00849	15937	Bacteria(100);"Acidobacteria"(100);Acidobacteria_Gp4(100);Acidobacteria_Gp4_order_incertae_sedis(100);Acidobacteria_Gp4_family_incertae_sedis(100);Gp4(100);
Otu00850	282	Bacteria(100);unclassified(100);unclassified(100);unclassified(100);unclassified(100);unclassified(100);
Otu00851	218	Bacteria(100);unclassified(100);unclassified(100);unclassified(100);unclassified(100);unclassified(100);
Otu00852	262	Bacteria(100);"Actinobacteria"(100);Actinobacteria(100);Solirubrobacterales(100);unclassified(100);unclassified(100);
Otu00853	5385	Bacteria(100);"Actinobacteria"(100);Actinobacteria(100);Solirubrobacterales(100);Patulibacteraceae(100);Patulibacter(100);
Otu00854	357	Bacteria(100);"Proteobacteria"(100);Betaproteobacteria(100);unclassified(100);unclassified(100);unclassified(100);
Otu00855	1194	Bacteria(100);"Proteobacteria"(100);Betaproteobacteria(100);unclassified(100);unclassified(100);unclassified(100);
Otu00856	732	Bacteria(100);"Proteobacteria"(100);Gammaproteobacteria(100);unclassified(100);unclassified(100);unclassified(100);
Otu00857	1094	Bacteria(100);unclassified(100);unclassified(100);unclassified(100);unclassified(100);unclassified(100);
Otu00858	248	Bacteria(100);"Planctomycetes"(100);"Planctomycetacia"(100);Planctomycetales(100);Planctomycetaceae(100);Singulisphaera(100);
Otu00859	630	Bacteria(100);"Chloroflexi"(100);unclassified(100);unclassified(100);unclassified(100);unclassified(100);
Otu00860	491	Bacteria(100);"Actinobacteria"(100);Actinobacteria(100);unclassified(100);unclassified(100);unclassified(100);
Otu00861	1779	Bacteria(100);"Proteobacteria"(100);Gammaproteobacteria(100);Pseudomonadales(100);Moraxellaceae(100);unclassified(100);
Otu00862	710	Bacteria(100);unclassified(100);unclassified(100);unclassified(100);unclassified(100);unclassified(100);
Otu00863	790	Bacteria(100);"Actinobacteria"(100);Actinobacteria(100);Rubrobacterales(100);Rubrobacteraceae(100);Rubrobacter(100);
Otu00864	347	Bacteria(100);"Proteobacteria"(100);Alphaproteobacteria(100);unclassified(100);unclassified(100);unclassified(100);
Otu00865	1265	Bacteria(100);"Actinobacteria"(100);Actinobacteria(100);Actinomycetales(100);Pseudonocardiaceae(100);unclassified(100);
Otu00866	6827	Bacteria(100);"Bacteroidetes"(100);Flavobacteria(100);"Flavobacteriales"(100);Flavobacteriaceae(100);Chryseobacterium(100);
Otu00867	500	Bacteria(100);"Acidobacteria"(100);Acidobacteria_Gp6(100);Acidobacteria_Gp6_order_incertae_sedis(100);Acidobacteria_Gp6_family_incertae_sedis(100);Gp6(100);
Otu00868	3199	Bacteria(100);"Proteobacteria"(100);Alphaproteobacteria(100);Rhizobiales(100);unclassified(96);unclassified(96);
Otu00869	1209	Bacteria(100);unclassified(100);unclassified(100);unclassified(100);unclassified(100);unclassified(100);
Otu00870	602	Bacteria(100);"Actinobacteria"(100);Actinobacteria(100);Solirubrobacterales(100);unclassified(93);unclassified(93);
Otu00871	420	Bacteria(100);"Proteobacteria"(100);Betaproteobacteria(100);unclassified(100);unclassified(100);unclassified(100);
Otu00872	255	Bacteria(100);"Proteobacteria"(100);Alphaproteobacteria(100);unclassified(100);unclassified(100);unclassified(100);
Otu00873	1806	Bacteria(100);"Proteobacteria"(100);Betaproteobacteria(100);unclassified(100);unclassified(100);unclassified(100);
Otu00874	1036	Bacteria(100);"Proteobacteria"(100);Alphaproteobacteria(100);unclassified(100);unclassified(100);unclassified(100);
Otu00875	793	Bacteria(100);"Proteobacteria"(100);Alphaproteobacteria(100);unclassified(100);unclassified(100);unclassified(100);
Otu00876	511	Bacteria(100);unclassified(100);unclassified(100);unclassified(100);unclassified(100);unclassified(100);
Otu00877	377	Bacteria(100);"Proteobacteria"(100);Gammaproteobacteria(100);unclassified(100);unclassified(100);unclassified(100);
Otu00878	736	Bacteria(100);unclassified(100);unclassified(100);unclassified(100);unclassified(100);unclassified(100);
Otu00879	2939	Bacteria(100);"Proteobacteria"(100);Betaproteobacteria(100);Neisseriales(100);Neisseriaceae(100);Deefgea(100);
Otu00880	122	Bacteria(100);"Chlamydiae"(100);Chlamydiae(100);Chlamydiales(100);Parachlamydiaceae(100);unclassified(96);
Otu00881	532	Bacteria(100);"Proteobacteria"(100);Betaproteobacteria(100);Burkholderiales(100);Comamonadaceae(100);unclassified(51);
Otu00882	352	Bacteria(100);"Proteobacteria"(100);Betaproteobacteria(100);Burkholderiales(100);unclassified(57);unclassified(57);
Otu00883	228	Bacteria(100);"Acidobacteria"(100);Acidobacteria_Gp3(100);Acidobacteria_Gp3_order_incertae_sedis(100);Acidobacteria_Gp3_family_incertae_sedis(100);Gp3(100);
Otu00884	998	Bacteria(100);"Proteobacteria"(100);Gammaproteobacteria(100);Xanthomonadales(100);Xanthomonadaceae(100);Rhodanobacter(95);
Otu00885	1405	Bacteria(100);"Bacteroidetes"(100);"Sphingobacteria"(100);"Sphingobacteriales"(100);Chitinophagaceae(100);unclassified(86);
Otu00886	1471	Bacteria(100);"Acidobacteria"(100);Acidobacteria_Gp1(100);Acidobacteria_Gp1_order_incertae_sedis(100);Acidobacteria_Gp1_family_incertae_sedis(100);Gp1(100);
Otu00887	896	Bacteria(100);"Actinobacteria"(100);Actinobacteria(100);unclassified(100);unclassified(100);unclassified(100);
Otu00888	346	Bacteria(100);"Acidobacteria"(100);Acidobacteria_Gp5(100);Acidobacteria_Gp5_order_incertae_sedis(100);Acidobacteria_Gp5_family_incertae_sedis(100);Gp5(100);
Otu00889	1266	Bacteria(100);"Acidobacteria"(100);Acidobacteria_Gp4(100);Acidobacteria_Gp4_order_incertae_sedis(100);Acidobacteria_Gp4_family_incertae_sedis(100);Gp4(100);
Otu00890	272	Bacteria(100);"Verrucomicrobia"(100);Opitutae(100);Opitutales(100);Opitutaceae(100);Opitutus(100);
Otu00891	901	Bacteria(100);"Bacteroidetes"(100);Flavobacteria(100);"Flavobacteriales"(100);Flavobacteriaceae(100);Flavobacterium(100);
Otu00892	941	Bacteria(100);"Verrucomicrobia"(100);Spartobacteria(100);Spartobacteria_order_incertae_sedis(100);Spartobacteria_family_incertae_sedis(100);Spartobacteria_genera_incertae_sedis(100);
Otu00893	560	Bacteria(100);"Proteobacteria"(100);Alphaproteobacteria(100);unclassified(100);unclassified(100);unclassified(100);
Otu00894	62	Bacteria(100);"Actinobacteria"(100);Actinobacteria(100);Actinomycetales(100);Intrasporangiaceae(100);unclassified(84);
Otu00895	1736	Bacteria(100);"Proteobacteria"(100);Betaproteobacteria(100);Rhodocyclales(100);Rhodocyclaceae(100);unclassified(56);
Otu00896	468	Bacteria(100);"Actinobacteria"(100);Actinobacteria(100);Actinomycetales(100);Thermomonosporaceae(100);Actinoallomurus(100);
Otu00897	182	Bacteria(100);"Chlamydiae"(100);Chlamydiae(100);Chlamydiales(100);unclassified(100);unclassified(100);
Otu00898	656	Bacteria(100);"Proteobacteria"(100);Alphaproteobacteria(100);Sphingomonadales(100);Sphingomonadaceae(96);Sphingomonas(61);
Otu00899	989	Bacteria(100);"Proteobacteria"(100);Alphaproteobacteria(100);Sphingomonadales(100);Sphingomonadaceae(100);Sphingobium(84);
Otu00900	888	Bacteria(100);"Proteobacteria"(100);Deltaproteobacteria(100);Myxococcales(100);Polyangiaceae(99);Byssovorax(69);
Otu00901	1631	Bacteria(100);"Bacteroidetes"(100);"Sphingobacteria"(100);"Sphingobacteriales"(100);Chitinophagaceae(100);unclassified(100);
Otu00902	496	Bacteria(100);"Planctomycetes"(100);"Planctomycetacia"(100);Planctomycetales(100);Planctomycetaceae(100);Singulisphaera(100);
Otu00903	428	Bacteria(100);"Planctomycetes"(100);"Planctomycetacia"(100);Planctomycetales(100);Planctomycetaceae(100);Singulisphaera(100);
Otu00904	400	Bacteria(100);"Planctomycetes"(100);"Planctomycetacia"(100);Planctomycetales(100);Planctomycetaceae(100);Singulisphaera(100);
Otu00905	198	Bacteria(100);"Proteobacteria"(100);Gammaproteobacteria(100);unclassified(100);unclassified(100);unclassified(100);
Otu00906	144	Bacteria(100);"Proteobacteria"(100);Gammaproteobacteria(100);unclassified(100);unclassified(100);unclassified(100);
Otu00907	222	Bacteria(100);"Proteobacteria"(100);Gammaproteobacteria(100);unclassified(100);unclassified(100);unclassified(100);
Otu00908	623	Bacteria(100);Firmicutes(100);Bacilli(100);Bacillales(100);Pasteuriaceae(100);Pasteuria(100);
Otu00909	692	Bacteria(100);"Proteobacteria"(100);Betaproteobacteria(100);unclassified(100);unclassified(100);unclassified(100);
Otu00910	1901	Bacteria(100);unclassified(100);unclassified(100);unclassified(100);unclassified(100);unclassified(100);
Otu00911	462	Bacteria(100);unclassified(100);unclassified(100);unclassified(100);unclassified(100);unclassified(100);
Otu00912	940	Bacteria(100);"Proteobacteria"(100);Betaproteobacteria(100);unclassified(100);unclassified(100);unclassified(100);
Otu00913	523	Bacteria(100);unclassified(100);unclassified(100);unclassified(100);unclassified(100);unclassified(100);
Otu00914	339	Bacteria(100);unclassified(100);unclassified(100);unclassified(100);unclassified(100);unclassified(100);
Otu00915	377	Bacteria(100);"Actinobacteria"(100);Actinobacteria(100);unclassified(100);unclassified(100);unclassified(100);
Otu00916	729	Bacteria(100);"Proteobacteria"(100);Alphaproteobacteria(100);Rhodospirillales(100);Acetobacteraceae(100);Roseomonas(100);
Otu00917	507	Bacteria(100);"Proteobacteria"(100);Alphaproteobacteria(100);Rhodospirillales(100);Acetobacteraceae(100);unclassified(100);
Otu00918	5735	Bacteria(100);"Bacteroidetes"(100);"Sphingobacteria"(100);"Sphingobacteriales"(100);Cytophagaceae(100);Hymenobacter(100);
Otu00919	468	Bacteria(100);"Verrucomicrobia"(100);Opitutae(100);Opitutales(100);Opitutaceae(100);Opitutus(100);
Otu00920	2179	Bacteria(100);"Actinobacteria"(100);Actinobacteria(100);Actinomycetales(100);Geodermatophilaceae(93);unclassified(64);
Otu00921	371	Bacteria(100);"Proteobacteria"(100);Alphaproteobacteria(100);Sphingomonadales(100);Sphingomonadaceae(100);unclassified(69);
Otu00922	2354	Bacteria(100);"Proteobacteria"(100);Deltaproteobacteria(100);Myxococcales(100);Cystobacteraceae(100);Cystobacter(100);
Otu00923	1148	Bacteria(100);"Actinobacteria"(100);Actinobacteria(100);unclassified(100);unclassified(100);unclassified(100);
Otu00924	374	Bacteria(100);"Acidobacteria"(100);Acidobacteria_Gp3(100);Acidobacteria_Gp3_order_incertae_sedis(100);Acidobacteria_Gp3_family_incertae_sedis(100);Gp3(100);
Otu00925	6977	Bacteria(100);Firmicutes(100);Clostridia(100);Clostridiales(100);Peptococcaceae_1(100);Peptococcus(100);
Otu00926	306	Bacteria(100);"Planctomycetes"(100);"Planctomycetacia"(100);Planctomycetales(100);Planctomycetaceae(100);Singulisphaera(100);
Otu00927	342	Bacteria(100);Firmicutes(100);Clostridia(100);Clostridiales(100);Ruminococcaceae(100);unclassified(100);
Otu00928	572	Bacteria(100);"Proteobacteria"(100);Gammaproteobacteria(100);unclassified(100);unclassified(100);unclassified(100);
Otu00929	724	Bacteria(100);"Proteobacteria"(100);Betaproteobacteria(100);unclassified(100);unclassified(100);unclassified(100);
Otu00930	454	Bacteria(100);"Acidobacteria"(100);Acidobacteria_Gp17(100);Acidobacteria_Gp17_order_incertae_sedis(100);Acidobacteria_Gp17_family_incertae_sedis(100);Gp17(100);
Otu00931	451	Bacteria(100);"Proteobacteria"(100);Betaproteobacteria(100);unclassified(100);unclassified(100);unclassified(100);
Otu00932	565	Bacteria(100);unclassified(100);unclassified(100);unclassified(100);unclassified(100);unclassified(100);
Otu00933	346	Bacteria(100);unclassified(100);unclassified(100);unclassified(100);unclassified(100);unclassified(100);
Otu00934	198	Bacteria(100);"Planctomycetes"(100);"Planctomycetacia"(100);Planctomycetales(100);Planctomycetaceae(100);Zavarzinella(100);
Otu00935	633	Bacteria(100);"Planctomycetes"(100);"Planctomycetacia"(100);Planctomycetales(100);Planctomycetaceae(100);Singulisphaera(100);
Otu00936	924	Bacteria(100);unclassified(100);unclassified(100);unclassified(100);unclassified(100);unclassified(100);
Otu00937	258	Bacteria(100);"Proteobacteria"(100);Deltaproteobacteria(100);Desulfuromonadales(100);Geobacteraceae(100);Geobacter(100);
Otu00938	685	Bacteria(100);Cyanobacteria_Chloroplast(100);Chloroplast(100);Chloroplast_order_incertae_sedis(100);Chloroplast(100);Cryptomonadaceae(100);
Otu00939	855	Bacteria(100);"Proteobacteria"(100);Alphaproteobacteria(100);unclassified(100);unclassified(100);unclassified(100);
Otu00940	5387	Bacteria(100);"Deinococcus-Thermus"(100);Deinococci(100);Deinococcales(100);Deinococcaceae(100);Deinococcus(100);
Otu00941	779	Bacteria(100);"Acidobacteria"(100);Acidobacteria_Gp6(100);Acidobacteria_Gp6_order_incertae_sedis(100);Acidobacteria_Gp6_family_incertae_sedis(100);Gp6(100);
Otu00942	459	Bacteria(100);"Acidobacteria"(100);Acidobacteria_Gp4(100);Acidobacteria_Gp4_order_incertae_sedis(100);Acidobacteria_Gp4_family_incertae_sedis(100);Gp4(100);
Otu00943	698	Bacteria(100);"Proteobacteria"(100);Alphaproteobacteria(100);unclassified(100);unclassified(100);unclassified(100);
Otu00944	451	Bacteria(100);"Verrucomicrobia"(100);Subdivision3(100);Subdivision3_order_incertae_sedis(100);Subdivision3_family_incertae_sedis(100);3_genus_incertae_sedis(100);
Otu00945	677	Bacteria(100);"Bacteroidetes"(100);"Sphingobacteria"(100);"Sphingobacteriales"(100);Chitinophagaceae(100);unclassified(100);
Otu00946	10631	Bacteria(100);"Fusobacteria"(100);"Fusobacteria"(100);"Fusobacteriales"(100);"Fusobacteriaceae"(100);Fusobacterium(100);
Otu00947	2459	Bacteria(100);"Proteobacteria"(100);Gammaproteobacteria(100);Xanthomonadales(100);Xanthomonadaceae(100);Lysobacter(100);
Otu00948	487	Bacteria(100);"Verrucomicrobia"(100);Subdivision3(100);Subdivision3_order_incertae_sedis(100);Subdivision3_family_incertae_sedis(100);3_genus_incertae_sedis(100);
Otu00949	213	Bacteria(100);"Proteobacteria"(100);Betaproteobacteria(100);unclassified(100);unclassified(100);unclassified(100);
Otu00950	837	Bacteria(100);"Proteobacteria"(100);Alphaproteobacteria(100);Rhodospirillales(100);Acetobacteraceae(100);unclassified(100);
Otu00951	537	Bacteria(100);"Acidobacteria"(100);Acidobacteria_Gp17(100);Acidobacteria_Gp17_order_incertae_sedis(100);Acidobacteria_Gp17_family_incertae_sedis(100);Gp17(100);
Otu00952	357	Bacteria(100);unclassified(100);unclassified(100);unclassified(100);unclassified(100);unclassified(100);
Otu00953	570	Bacteria(100);unclassified(100);unclassified(100);unclassified(100);unclassified(100);unclassified(100);
Otu00954	322	Bacteria(100);"Actinobacteria"(100);Actinobacteria(100);Solirubrobacterales(100);Conexibacteraceae(100);Conexibacter(100);
Otu00955	429	Bacteria(100);unclassified(100);unclassified(100);unclassified(100);unclassified(100);unclassified(100);
Otu00956	841	Bacteria(100);unclassified(100);unclassified(100);unclassified(100);unclassified(100);unclassified(100);
Otu00957	144	Bacteria(100);unclassified(100);unclassified(100);unclassified(100);unclassified(100);unclassified(100);
Otu00958	300	Bacteria(100);"Proteobacteria"(100);Betaproteobacteria(100);Burkholderiales(100);unclassified(97);unclassified(97);
Otu00959	255	Bacteria(100);"Planctomycetes"(100);"Planctomycetacia"(100);Planctomycetales(100);Planctomycetaceae(100);Zavarzinella(100);
Otu00960	1276	Bacteria(100);"Actinobacteria"(100);Actinobacteria(100);unclassified(100);unclassified(100);unclassified(100);
Otu00961	181	Bacteria(100);unclassified(100);unclassified(100);unclassified(100);unclassified(100);unclassified(100);
Otu00962	287	Bacteria(100);unclassified(100);unclassified(100);unclassified(100);unclassified(100);unclassified(100);
Otu00963	386	Bacteria(100);unclassified(100);unclassified(100);unclassified(100);unclassified(100);unclassified(100);
Otu00964	1115	Bacteria(100);unclassified(100);unclassified(100);unclassified(100);unclassified(100);unclassified(100);
Otu00965	226	Bacteria(100);unclassified(100);unclassified(100);unclassified(100);unclassified(100);unclassified(100);
Otu00966	4272	Bacteria(100);"Actinobacteria"(100);Actinobacteria(100);unclassified(100);unclassified(100);unclassified(100);
Otu00967	6950	Bacteria(100);"Proteobacteria"(100);Gammaproteobacteria(100);Pseudomonadales(100);Moraxellaceae(100);unclassified(90);
Otu00968	261	Bacteria(100);unclassified(100);unclassified(100);unclassified(100);unclassified(100);unclassified(100);
Otu00969	2058	Bacteria(100);Cyanobacteria_Chloroplast(100);Cyanobacteria(100);Cyanobacteria_order_incertae_sedis(100);Family_VIII(100);GpVIII(100);
Otu00970	197	Bacteria(100);"Planctomycetes"(100);"Planctomycetacia"(100);Planctomycetales(100);Planctomycetaceae(100);unclassified(89);
Otu00971	255	Bacteria(100);"Planctomycetes"(100);"Planctomycetacia"(100);Planctomycetales(100);Planctomycetaceae(100);unclassified(99);
Otu00972	395	Bacteria(100);"Verrucomicrobia"(100);Verrucomicrobiae(100);Verrucomicrobiales(100);Verrucomicrobiaceae(100);Verrucomicrobium(96);
Otu00973	288	Bacteria(100);"Proteobacteria"(100);Gammaproteobacteria(100);Legionellales(100);Coxiellaceae(100);Aquicella(100);
Otu00974	142	Bacteria(100);"Proteobacteria"(100);Gammaproteobacteria(100);Legionellales(100);Legionellaceae(100);Legionella(100);
Otu00975	181	Bacteria(100);"Proteobacteria"(100);Gammaproteobacteria(100);Legionellales(100);Legionellaceae(100);Legionella(100);
Otu00976	3101	Bacteria(100);Firmicutes(100);Clostridia(100);Clostridiales(100);unclassified(99);unclassified(99);
Otu00977	533	Bacteria(100);"Planctomycetes"(100);"Planctomycetacia"(100);Planctomycetales(100);Planctomycetaceae(100);Singulisphaera(100);
Otu00978	361	Bacteria(100);"Planctomycetes"(100);"Planctomycetacia"(100);Planctomycetales(100);Planctomycetaceae(100);Zavarzinella(72);
Otu00979	424	Bacteria(100);"Proteobacteria"(100);Alphaproteobacteria(100);Rhizobiales(100);unclassified(100);unclassified(100);
Otu00980	845	Bacteria(100);"Acidobacteria"(100);Acidobacteria_Gp6(100);Acidobacteria_Gp6_order_incertae_sedis(100);Acidobacteria_Gp6_family_incertae_sedis(100);Gp6(100);
Otu00981	1070	Bacteria(100);"Actinobacteria"(100);Actinobacteria(100);Actinomycetales(100);Cryptosporangiaceae(71);Cryptosporangium(68);
Otu00982	240	Bacteria(100);"Actinobacteria"(100);Actinobacteria(100);Actinomycetales(100);unclassified(74);unclassified(74);
Otu00983	246	Bacteria(100);"Proteobacteria"(100);Deltaproteobacteria(100);Myxococcales(100);Polyangiaceae(79);Chondromyces(58);
Otu00984	328	Bacteria(100);"Proteobacteria"(100);Deltaproteobacteria(100);Myxococcales(100);Polyangiaceae(100);Chondromyces(94);
Otu00985	4359	Bacteria(100);"Proteobacteria"(100);Alphaproteobacteria(100);Rhizobiales(100);Phyllobacteriaceae(75);unclassified(75);
Otu00986	236	Bacteria(100);"Acidobacteria"(100);Acidobacteria_Gp6(100);Acidobacteria_Gp6_order_incertae_sedis(100);Acidobacteria_Gp6_family_incertae_sedis(100);Gp6(100);
Otu00987	626	Bacteria(100);"Acidobacteria"(100);Acidobacteria_Gp1(100);Acidobacteria_Gp1_order_incertae_sedis(100);Acidobacteria_Gp1_family_incertae_sedis(100);Gp1(100);
Otu00988	1866	Bacteria(100);"Proteobacteria"(100);Alphaproteobacteria(100);Rhizobiales(100);unclassified(100);unclassified(100);
Otu00989	247	Bacteria(100);"Proteobacteria"(100);Alphaproteobacteria(100);Rickettsiales(100);Rickettsiaceae(100);Rickettsia(100);
Otu00990	241	Bacteria(100);"Acidobacteria"(100);Acidobacteria_Gp3(100);Acidobacteria_Gp3_order_incertae_sedis(100);Acidobacteria_Gp3_family_incertae_sedis(100);Gp3(100);
Otu00991	990	Bacteria(100);"Acidobacteria"(100);Acidobacteria_Gp3(100);Acidobacteria_Gp3_order_incertae_sedis(100);Acidobacteria_Gp3_family_incertae_sedis(100);Gp3(100);
Otu00992	286	Bacteria(100);unclassified(100);unclassified(100);unclassified(100);unclassified(100);unclassified(100);
Otu00993	348	Bacteria(100);"Verrucomicrobia"(100);Spartobacteria(100);Spartobacteria_order_incertae_sedis(100);Spartobacteria_family_incertae_sedis(100);Spartobacteria_genera_incertae_sedis(100);
Otu00994	864	Bacteria(100);"Bacteroidetes"(100);"Sphingobacteria"(100);"Sphingobacteriales"(100);Sphingobacteriaceae(100);Mucilaginibacter(100);
Otu00995	673	Bacteria(100);"Proteobacteria"(100);Alphaproteobacteria(100);Rhizobiales(100);unclassified(96);unclassified(96);
Otu00996	285	Bacteria(100);"Proteobacteria"(100);Alphaproteobacteria(100);unclassified(100);unclassified(100);unclassified(100);
Otu00997	1916	Bacteria(100);Firmicutes(100);Clostridia(100);Clostridiales(100);Peptostreptococcaceae(100);Clostridium_XI(100);
Otu00998	375	Bacteria(100);"Proteobacteria"(100);Alphaproteobacteria(100);unclassified(100);unclassified(100);unclassified(100);
Otu00999	2420	Bacteria(100);Firmicutes(100);Bacilli(100);Lactobacillales(100);Streptococcaceae(100);Streptococcus(100);
Otu01000	94	Bacteria(100);unclassified(100);unclassified(100);unclassified(100);unclassified(100);unclassified(100);
Otu01001	1907	Bacteria(100);Cyanobacteria_Chloroplast(100);Chloroplast(100);Chloroplast_order_incertae_sedis(100);Chloroplast(100);Bacillariophyta(95);
Otu01002	365	Bacteria(100);"Actinobacteria"(100);Actinobacteria(100);unclassified(100);unclassified(100);unclassified(100);
Otu01003	969	Bacteria(100);"Bacteroidetes"(100);"Sphingobacteria"(100);"Sphingobacteriales"(100);Sphingobacteriaceae(100);Mucilaginibacter(99);
Otu01004	935	Bacteria(100);"Proteobacteria"(100);Alphaproteobacteria(100);Rhizobiales(100);unclassified(100);unclassified(100);
Otu01005	640	Bacteria(100);"Proteobacteria"(100);Alphaproteobacteria(100);Rhodospirillales(100);unclassified(100);unclassified(100);
Otu01006	757	Bacteria(100);"Proteobacteria"(100);Gammaproteobacteria(100);Xanthomonadales(100);Sinobacteraceae(100);Steroidobacter(100);
Otu01007	197	Bacteria(100);"Verrucomicrobia"(100);Spartobacteria(100);Spartobacteria_order_incertae_sedis(100);Spartobacteria_family_incertae_sedis(100);Spartobacteria_genera_incertae_sedis(98);
Otu01008	1339	Bacteria(100);"Bacteroidetes"(100);"Sphingobacteria"(100);"Sphingobacteriales"(100);Cytophagaceae(100);Spirosoma(100);
Otu01009	137	Bacteria(100);unclassified(100);unclassified(100);unclassified(100);unclassified(100);unclassified(100);
Otu01010	438	Bacteria(100);"Bacteroidetes"(100);unclassified(100);unclassified(100);unclassified(100);unclassified(100);
Otu01011	523	Bacteria(100);"Proteobacteria"(100);Deltaproteobacteria(100);unclassified(100);unclassified(100);unclassified(100);
Otu01012	427	Bacteria(100);"Acidobacteria"(100);Acidobacteria_Gp1(100);Acidobacteria_Gp1_order_incertae_sedis(100);Acidobacteria_Gp1_family_incertae_sedis(100);Gp1(100);
Otu01013	627	Bacteria(100);"Proteobacteria"(100);Alphaproteobacteria(100);Rhodospirillales(100);Acetobacteraceae(100);Acidisoma(54);
Otu01014	541	Bacteria(100);"Proteobacteria"(100);Alphaproteobacteria(100);Rhodospirillales(100);Acetobacteraceae(100);Craurococcus(76);
Otu01015	379	Bacteria(100);"Proteobacteria"(100);Betaproteobacteria(100);unclassified(100);unclassified(100);unclassified(100);
Otu01016	85	Bacteria(100);"Proteobacteria"(100);Betaproteobacteria(100);Burkholderiales(100);Oxalobacteraceae(100);Massilia(70);
Otu01017	609	Bacteria(100);"Bacteroidetes"(100);Flavobacteria(100);"Flavobacteriales"(100);Flavobacteriaceae(100);Flavobacterium(100);
Otu01018	13090	Bacteria(100);"Proteobacteria"(100);Gammaproteobacteria(100);"Enterobacteriales"(100);Enterobacteriaceae(100);unclassified(100);
Otu01019	1309	Bacteria(100);"Proteobacteria"(100);Betaproteobacteria(100);unclassified(100);unclassified(100);unclassified(100);
Otu01020	599	Bacteria(100);"Proteobacteria"(100);Alphaproteobacteria(100);Caulobacterales(100);Caulobacteraceae(100);Phenylobacterium(100);
Otu01021	263	Bacteria(100);"Verrucomicrobia"(100);Spartobacteria(100);Spartobacteria_order_incertae_sedis(100);Spartobacteria_family_incertae_sedis(100);Spartobacteria_genera_incertae_sedis(100);
Otu01022	931	Bacteria(100);"Chloroflexi"(100);Caldilineae(100);Caldilineales(100);Caldilineaceae(100);Caldilinea(100);
Otu01023	2026	Bacteria(100);"Actinobacteria"(100);Actinobacteria(100);Acidimicrobiales(100);unclassified(100);unclassified(100);
Otu01024	280	Bacteria(100);"Proteobacteria"(100);Deltaproteobacteria(100);Myxococcales(100);unclassified(90);unclassified(90);
Otu01025	1788	Bacteria(100);"Proteobacteria"(100);Betaproteobacteria(100);Burkholderiales(100);Comamonadaceae(57);unclassified(57);
Otu01026	985	Bacteria(100);"Proteobacteria"(100);Betaproteobacteria(100);Burkholderiales(100);unclassified(99);unclassified(99);
Otu01027	1291	Bacteria(100);"Actinobacteria"(100);Actinobacteria(100);unclassified(100);unclassified(100);unclassified(100);
Otu01028	1397	Bacteria(100);"Actinobacteria"(100);Actinobacteria(100);Actinomycetales(100);unclassified(52);unclassified(52);
Otu01029	2259	Bacteria(100);"Actinobacteria"(100);Actinobacteria(100);Actinomycetales(100);Corynebacteriaceae(100);Corynebacterium(100);
Otu01030	184	Bacteria(100);"Acidobacteria"(100);Acidobacteria_Gp3(100);Acidobacteria_Gp3_order_incertae_sedis(100);Acidobacteria_Gp3_family_incertae_sedis(100);Gp3(100);
Otu01031	1280	Bacteria(100);"Acidobacteria"(100);Acidobacteria_Gp4(100);Acidobacteria_Gp4_order_incertae_sedis(100);Acidobacteria_Gp4_family_incertae_sedis(100);Gp4(100);
Otu01032	3085	Bacteria(100);"Proteobacteria"(100);Alphaproteobacteria(100);Rhodobacterales(100);Rhodobacteraceae(100);Paracoccus(95);
Otu01033	1182	Bacteria(100);"Acidobacteria"(100);Acidobacteria_Gp16(100);Acidobacteria_Gp16_order_incertae_sedis(100);Acidobacteria_Gp16_family_incertae_sedis(100);Gp16(100);
Otu01034	479	Bacteria(100);"Bacteroidetes"(100);unclassified(100);unclassified(100);unclassified(100);unclassified(100);
Otu01035	946	Bacteria(100);"Proteobacteria"(100);Gammaproteobacteria(100);unclassified(100);unclassified(100);unclassified(100);
Otu01036	135	Bacteria(100);"Proteobacteria"(100);Deltaproteobacteria(100);unclassified(100);unclassified(100);unclassified(100);
Otu01037	187	Bacteria(100);"Proteobacteria"(100);Deltaproteobacteria(100);unclassified(100);unclassified(100);unclassified(100);
Otu01038	1076	Bacteria(100);"Actinobacteria"(100);Actinobacteria(100);Solirubrobacterales(100);Conexibacteraceae(100);Conexibacter(100);
Otu01039	181	Bacteria(100);"Chlamydiae"(100);Chlamydiae(100);Chlamydiales(100);Parachlamydiaceae(100);unclassified(96);
Otu01040	333	Bacteria(100);"Gemmatimonadetes"(100);Gemmatimonadetes(100);Gemmatimonadales(100);Gemmatimonadaceae(100);Gemmatimonas(100);
Otu01041	346	Bacteria(100);"Actinobacteria"(100);Actinobacteria(100);Solirubrobacterales(100);unclassified(90);unclassified(90);
Otu01042	477	Bacteria(100);unclassified(100);unclassified(100);unclassified(100);unclassified(100);unclassified(100);
Otu01043	517	Bacteria(100);unclassified(100);unclassified(100);unclassified(100);unclassified(100);unclassified(100);
Otu01044	7007	Bacteria(100);"Bacteroidetes"(100);Flavobacteria(100);"Flavobacteriales"(100);Flavobacteriaceae(100);Elizabethkingia(100);
Otu01045	1226	Bacteria(100);"Verrucomicrobia"(100);Verrucomicrobiae(100);Verrucomicrobiales(100);Verrucomicrobiaceae(100);unclassified(83);
Otu01046	639	Bacteria(100);"Proteobacteria"(100);Alphaproteobacteria(100);Rhodospirillales(100);Rhodospirillaceae(100);Dongia(100);
Otu01047	98	Bacteria(100);"Actinobacteria"(100);Actinobacteria(100);Acidimicrobiales(100);unclassified(100);unclassified(100);
Otu01048	250	Bacteria(100);Cyanobacteria_Chloroplast(100);Cyanobacteria(100);Cyanobacteria_order_incertae_sedis(100);Family_II(100);GpIIa(100);
Otu01049	589	Bacteria(100);"Bacteroidetes"(100);unclassified(100);unclassified(100);unclassified(100);unclassified(100);
Otu01050	529	Bacteria(100);"Bacteroidetes"(100);unclassified(100);unclassified(100);unclassified(100);unclassified(100);
Otu01051	2834	Bacteria(100);"Proteobacteria"(100);Alphaproteobacteria(100);Rhodospirillales(100);Acetobacteraceae(100);Roseomonas(100);
Otu01052	151	Bacteria(100);"Planctomycetes"(100);"Planctomycetacia"(100);Planctomycetales(100);Planctomycetaceae(100);unclassified(100);
Otu01053	386	Bacteria(100);"Bacteroidetes"(100);"Sphingobacteria"(100);"Sphingobacteriales"(100);Chitinophagaceae(100);unclassified(92);
Otu01054	240	Bacteria(100);unclassified(100);unclassified(100);unclassified(100);unclassified(100);unclassified(100);
Otu01055	2027	Bacteria(100);"Bacteroidetes"(100);"Sphingobacteria"(100);"Sphingobacteriales"(100);Cytophagaceae(100);Spirosoma(100);
Otu01056	299	Bacteria(100);"Proteobacteria"(100);Gammaproteobacteria(100);unclassified(100);unclassified(100);unclassified(100);
Otu01057	310	Bacteria(100);unclassified(100);unclassified(100);unclassified(100);unclassified(100);unclassified(100);
Otu01058	315	Bacteria(100);"Actinobacteria"(100);Actinobacteria(100);Actinomycetales(100);unclassified(70);unclassified(70);
Otu01059	711	Bacteria(100);"Acidobacteria"(100);Acidobacteria_Gp6(100);Acidobacteria_Gp6_order_incertae_sedis(100);Acidobacteria_Gp6_family_incertae_sedis(100);Gp6(100);
Otu01060	926	Bacteria(100);"Nitrospira"(100);"Nitrospira"(100);"Nitrospirales"(100);"Nitrospiraceae"(100);Nitrospira(100);
Otu01061	424	Bacteria(100);"Acidobacteria"(100);Acidobacteria_Gp3(100);Acidobacteria_Gp3_order_incertae_sedis(100);Acidobacteria_Gp3_family_incertae_sedis(100);Gp3(100);
Otu01062	636	Bacteria(100);"Acidobacteria"(100);Acidobacteria_Gp4(100);Acidobacteria_Gp4_order_incertae_sedis(100);Acidobacteria_Gp4_family_incertae_sedis(100);Gp4(100);
Otu01063	498	Bacteria(100);"Acidobacteria"(100);Acidobacteria_Gp4(100);Acidobacteria_Gp4_order_incertae_sedis(100);Acidobacteria_Gp4_family_incertae_sedis(100);Gp4(100);
Otu01064	264	Bacteria(100);"Proteobacteria"(100);Deltaproteobacteria(100);Bdellovibrionales(100);Bdellovibrionaceae(100);Bdellovibrio(100);
Otu01065	522	Bacteria(100);unclassified(100);unclassified(100);unclassified(100);unclassified(100);unclassified(100);
Otu01066	148	Bacteria(100);"Verrucomicrobia"(100);Subdivision3(100);Subdivision3_order_incertae_sedis(100);Subdivision3_family_incertae_sedis(100);3_genus_incertae_sedis(100);
Otu01067	724	Bacteria(100);"Armatimonadetes"(100);Armatimonadia(100);Armatimonadales(100);Armatimonadaceae(100);Armatimonas_Armatimonadetes_gp1(100);
Otu01068	299	Bacteria(100);"Proteobacteria"(100);Deltaproteobacteria(100);unclassified(100);unclassified(100);unclassified(100);
Otu01069	1054	Bacteria(100);Firmicutes(100);Erysipelotrichia(100);Erysipelotrichales(100);Erysipelotrichaceae(100);Turicibacter(100);
Otu01070	268	Bacteria(100);"Proteobacteria"(100);Betaproteobacteria(100);unclassified(100);unclassified(100);unclassified(100);
Otu01071	172	Bacteria(100);unclassified(100);unclassified(100);unclassified(100);unclassified(100);unclassified(100);
Otu01072	452	Bacteria(100);"Planctomycetes"(100);"Planctomycetacia"(100);Planctomycetales(100);Planctomycetaceae(100);unclassified(98);
Otu01073	820	Bacteria(100);"Planctomycetes"(100);"Planctomycetacia"(100);Planctomycetales(100);Planctomycetaceae(100);unclassified(100);
Otu01074	110	Bacteria(100);unclassified(100);unclassified(100);unclassified(100);unclassified(100);unclassified(100);
Otu01075	109	Bacteria(100);"Proteobacteria"(100);Gammaproteobacteria(100);Legionellales(100);Legionellaceae(100);Legionella(100);
Otu01076	2817	Bacteria(100);Firmicutes(100);Clostridia(100);Clostridiales(100);Lachnospiraceae(100);Clostridium_XlVa(78);
Otu01077	1712	Bacteria(100);Firmicutes(100);Clostridia(100);Clostridiales(100);Clostridiaceae_1(100);Clostridium_sensu_stricto(100);
Otu01078	210	Bacteria(100);unclassified(100);unclassified(100);unclassified(100);unclassified(100);unclassified(100);
Otu01079	287	Bacteria(100);"Proteobacteria"(100);Betaproteobacteria(100);unclassified(100);unclassified(100);unclassified(100);
Otu01080	253	Bacteria(100);unclassified(100);unclassified(100);unclassified(100);unclassified(100);unclassified(100);
Otu01081	540	Bacteria(100);"Gemmatimonadetes"(100);Gemmatimonadetes(100);Gemmatimonadales(100);Gemmatimonadaceae(100);Gemmatimonas(100);
Otu01082	545	Bacteria(100);unclassified(100);unclassified(100);unclassified(100);unclassified(100);unclassified(100);
Otu01083	121	Bacteria(100);unclassified(100);unclassified(100);unclassified(100);unclassified(100);unclassified(100);
Otu01084	209	Bacteria(100);unclassified(100);unclassified(100);unclassified(100);unclassified(100);unclassified(100);
Otu01085	251	Bacteria(100);"Proteobacteria"(100);Alphaproteobacteria(100);unclassified(100);unclassified(100);unclassified(100);
Otu01086	201	Bacteria(100);"Proteobacteria"(100);Alphaproteobacteria(100);unclassified(100);unclassified(100);unclassified(100);
Otu01087	1185	Bacteria(100);unclassified(100);unclassified(100);unclassified(100);unclassified(100);unclassified(100);
Otu01088	2011	Bacteria(100);"Proteobacteria"(100);Alphaproteobacteria(100);Caulobacterales(100);Caulobacteraceae(100);Brevundimonas(100);
Otu01089	944	Bacteria(100);unclassified(100);unclassified(100);unclassified(100);unclassified(100);unclassified(100);
Otu01090	442	Bacteria(100);"Acidobacteria"(100);Acidobacteria_Gp4(100);Acidobacteria_Gp4_order_incertae_sedis(100);Acidobacteria_Gp4_family_incertae_sedis(100);Gp4(100);
Otu01091	328	Bacteria(100);"Acidobacteria"(100);Acidobacteria_Gp4(100);Acidobacteria_Gp4_order_incertae_sedis(100);Acidobacteria_Gp4_family_incertae_sedis(100);Gp4(100);
Otu01092	1244	Bacteria(100);Cyanobacteria_Chloroplast(100);Chloroplast(100);Chloroplast_order_incertae_sedis(100);Chloroplast(100);Chlorophyta(100);
Otu01093	262	Bacteria(100);unclassified(100);unclassified(100);unclassified(100);unclassified(100);unclassified(100);
Otu01094	5828	Bacteria(100);"Proteobacteria"(100);Betaproteobacteria(100);Rhodocyclales(100);Rhodocyclaceae(100);unclassified(100);
Otu01095	1584	Bacteria(100);"Proteobacteria"(100);Alphaproteobacteria(100);Rhodospirillales(100);Rhodospirillaceae(100);Skermanella(100);
Otu01096	135	Bacteria(100);"Acidobacteria"(100);Acidobacteria_Gp7(100);Acidobacteria_Gp7_order_incertae_sedis(100);Acidobacteria_Gp7_family_incertae_sedis(100);Gp7(100);
Otu01097	1280	Bacteria(100);"Proteobacteria"(100);Betaproteobacteria(100);unclassified(100);unclassified(100);unclassified(100);
Otu01098	354	Bacteria(100);"Proteobacteria"(100);Betaproteobacteria(100);unclassified(100);unclassified(100);unclassified(100);
Otu01099	566	Bacteria(100);"Planctomycetes"(100);"Planctomycetacia"(100);Planctomycetales(100);Planctomycetaceae(100);Planctomyces(100);
Otu01100	873	Bacteria(100);"Proteobacteria"(100);Betaproteobacteria(100);Neisseriales(100);Neisseriaceae(100);Chromobacterium(61);
Otu01101	137	Bacteria(100);"Proteobacteria"(100);Gammaproteobacteria(100);unclassified(100);unclassified(100);unclassified(100);
Otu01102	439	Bacteria(100);"Gemmatimonadetes"(100);Gemmatimonadetes(100);Gemmatimonadales(100);Gemmatimonadaceae(100);Gemmatimonas(100);
Otu01103	176	Bacteria(100);"Chloroflexi"(100);Ktedonobacteria(100);Ktedonobacterales(100);Ktedonobacteraceae(99);Ktedonobacter(99);
Otu01104	5426	Bacteria(100);"Proteobacteria"(100);Alphaproteobacteria(100);Sphingomonadales(100);Sphingomonadaceae(100);Sphingopyxis(92);
Otu01105	801	Bacteria(100);"Bacteroidetes"(100);"Bacteroidetes"_incertae_sedis_class_incertae_sedis(100);"Bacteroidetes"_incertae_sedis_order_incertae_sedis(100);"Bacteroidetes"_incertae_sedis_family_incertae_sedis(100);Ohtaekwangia(100);
Otu01106	830	Bacteria(100);"Proteobacteria"(100);Deltaproteobacteria(100);Myxococcales(100);unclassified(100);unclassified(100);
Otu01107	981	Bacteria(100);"Proteobacteria"(100);Alphaproteobacteria(100);Rhizobiales(100);unclassified(100);unclassified(100);
Otu01108	1048	Bacteria(100);"Actinobacteria"(100);Actinobacteria(100);Acidimicrobiales(100);unclassified(100);unclassified(100);
Otu01109	342	Bacteria(100);OD1(100);OD1_class_incertae_sedis(100);OD1_order_incertae_sedis(100);OD1_family_incertae_sedis(100);OD1_genus_incertae_sedis(100);
Otu01110	1200	Bacteria(100);"Actinobacteria"(100);Actinobacteria(100);unclassified(100);unclassified(100);unclassified(100);
Otu01111	316	Bacteria(100);"Planctomycetes"(100);"Planctomycetacia"(100);Planctomycetales(100);Planctomycetaceae(100);Planctomyces(95);
Otu01112	236	Bacteria(100);"Bacteroidetes"(100);"Sphingobacteria"(100);"Sphingobacteriales"(100);Chitinophagaceae(100);Terrimonas(83);
Otu01113	131	Bacteria(100);"Actinobacteria"(100);Actinobacteria(100);Actinomycetales(100);unclassified(100);unclassified(100);
Otu01114	889	Bacteria(100);"Actinobacteria"(100);Actinobacteria(100);Actinomycetales(100);Micromonosporaceae(100);Dactylosporangium(86);
Otu01115	212	Bacteria(100);"Bacteroidetes"(100);"Sphingobacteria"(100);"Sphingobacteriales"(100);unclassified(67);unclassified(67);
Otu01116	301	Bacteria(100);"Proteobacteria"(100);Deltaproteobacteria(100);Desulfovibrionales(100);Desulfovibrionaceae(100);Desulfovibrio(100);
Otu01117	947	Bacteria(100);"Actinobacteria"(100);Actinobacteria(100);Solirubrobacterales(100);Conexibacteraceae(100);Conexibacter(100);
Otu01118	546	Bacteria(100);unclassified(100);unclassified(100);unclassified(100);unclassified(100);unclassified(100);
Otu01119	502	Bacteria(100);Firmicutes(100);Bacilli(100);Bacillales(100);Paenibacillaceae_1(100);Paenibacillus(100);
Otu01120	463	Bacteria(100);unclassified(100);unclassified(100);unclassified(100);unclassified(100);unclassified(100);
Otu01121	214	Bacteria(100);"Actinobacteria"(100);Actinobacteria(100);Solirubrobacterales(100);unclassified(78);unclassified(78);
Otu01122	261	Bacteria(100);unclassified(100);unclassified(100);unclassified(100);unclassified(100);unclassified(100);
Otu01123	653	Bacteria(100);unclassified(100);unclassified(100);unclassified(100);unclassified(100);unclassified(100);
Otu01124	191	Bacteria(100);unclassified(100);unclassified(100);unclassified(100);unclassified(100);unclassified(100);
Otu01125	206	Bacteria(100);"Proteobacteria"(100);Deltaproteobacteria(100);Myxococcales(100);unclassified(100);unclassified(100);
Otu01126	403	Bacteria(100);"Proteobacteria"(100);Alphaproteobacteria(100);Rhizobiales(100);Hyphomicrobiaceae(100);Pedomicrobium(95);
Otu01127	285	Bacteria(100);unclassified(100);unclassified(100);unclassified(100);unclassified(100);unclassified(100);
Otu01128	234	Bacteria(100);unclassified(100);unclassified(100);unclassified(100);unclassified(100);unclassified(100);
Otu01129	479	Bacteria(100);"Proteobacteria"(100);Alphaproteobacteria(100);Rhizobiales(100);unclassified(93);unclassified(93);
Otu01130	193	Bacteria(100);unclassified(100);unclassified(100);unclassified(100);unclassified(100);unclassified(100);
Otu01131	474	Bacteria(100);"Acidobacteria"(100);Acidobacteria_Gp4(100);Acidobacteria_Gp4_order_incertae_sedis(100);Acidobacteria_Gp4_family_incertae_sedis(100);Gp4(100);
Otu01132	94	Bacteria(100);"Acidobacteria"(100);Acidobacteria_Gp4(100);Acidobacteria_Gp4_order_incertae_sedis(100);Acidobacteria_Gp4_family_incertae_sedis(100);Gp4(100);
Otu01133	213	Bacteria(100);Firmicutes(100);Clostridia(100);Clostridiales(100);Lachnospiraceae(100);Clostridium_XlVa(96);
Otu01134	484	Bacteria(100);"Bacteroidetes"(100);unclassified(100);unclassified(100);unclassified(100);unclassified(100);
Otu01135	778	Bacteria(100);"Proteobacteria"(100);Deltaproteobacteria(100);Desulfobacterales(100);Desulfobulbaceae(100);Desulfobulbus(100);
Otu01136	242	Bacteria(100);"Acidobacteria"(100);Acidobacteria_Gp17(100);Acidobacteria_Gp17_order_incertae_sedis(100);Acidobacteria_Gp17_family_incertae_sedis(100);Gp17(100);
Otu01137	907	Bacteria(100);"Proteobacteria"(100);Gammaproteobacteria(100);unclassified(100);unclassified(100);unclassified(100);
Otu01138	136	Bacteria(100);"Proteobacteria"(100);Gammaproteobacteria(100);unclassified(100);unclassified(100);unclassified(100);
Otu01139	496	Bacteria(100);"Proteobacteria"(100);Gammaproteobacteria(100);unclassified(100);unclassified(100);unclassified(100);
Otu01140	2630	Bacteria(100);"Proteobacteria"(100);Gammaproteobacteria(100);Xanthomonadales(100);Xanthomonadaceae(100);Arenimonas(99);
Otu01141	995	Bacteria(100);"Actinobacteria"(100);Actinobacteria(100);Actinomycetales(100);Intrasporangiaceae(100);Ornithinimicrobium(82);
Otu01142	1227	Bacteria(100);"Actinobacteria"(100);Actinobacteria(100);Actinomycetales(100);Geodermatophilaceae(99);unclassified(51);
Otu01143	876	Bacteria(100);"Actinobacteria"(100);Actinobacteria(100);Actinomycetales(100);Pseudonocardiaceae(100);Amycolatopsis(78);
Otu01144	1120	Bacteria(100);"Nitrospira"(100);"Nitrospira"(100);"Nitrospirales"(100);"Nitrospiraceae"(100);Nitrospira(100);
Otu01145	829	Bacteria(100);"Proteobacteria"(100);unclassified(100);unclassified(100);unclassified(100);unclassified(100);
Otu01146	1361	Bacteria(100);"Proteobacteria"(100);Gammaproteobacteria(100);Xanthomonadales(100);Xanthomonadaceae(100);Xanthomonas(64);
Otu01147	2578	Bacteria(100);Firmicutes(100);Clostridia(100);Clostridiales(100);Clostridiaceae_1(100);Clostridium_sensu_stricto(75);
Otu01148	133	Bacteria(100);"Planctomycetes"(100);"Planctomycetacia"(100);Planctomycetales(100);Planctomycetaceae(100);unclassified(100);
Otu01149	258	Bacteria(100);"Planctomycetes"(100);"Planctomycetacia"(100);Planctomycetales(100);Planctomycetaceae(100);unclassified(68);
Otu01150	446	Bacteria(100);"Planctomycetes"(100);"Planctomycetacia"(100);Planctomycetales(100);Planctomycetaceae(100);unclassified(81);
Otu01151	389	Bacteria(100);"Planctomycetes"(100);"Planctomycetacia"(100);Planctomycetales(100);Planctomycetaceae(100);Singulisphaera(89);
Otu01152	633	Bacteria(100);"Planctomycetes"(100);"Planctomycetacia"(100);Planctomycetales(100);Planctomycetaceae(100);Singulisphaera(100);
Otu01153	272	Bacteria(100);"Planctomycetes"(100);"Planctomycetacia"(100);Planctomycetales(100);Planctomycetaceae(100);Singulisphaera(93);
Otu01154	184	Bacteria(100);"Planctomycetes"(100);"Planctomycetacia"(100);Planctomycetales(100);Planctomycetaceae(100);Gemmata(86);
Otu01155	582	Bacteria(100);"Proteobacteria"(100);Alphaproteobacteria(100);Rhodospirillales(100);Acetobacteraceae(100);unclassified(100);
Otu01156	866	Bacteria(100);"Proteobacteria"(100);Alphaproteobacteria(100);Rhodospirillales(100);Acetobacteraceae(100);unclassified(99);
Otu01157	971	Bacteria(100);"Proteobacteria"(100);Alphaproteobacteria(100);Rhodospirillales(100);Rhodospirillaceae(100);Dongia(100);
Otu01158	2310	Bacteria(100);"Proteobacteria"(100);Betaproteobacteria(100);Burkholderiales(100);Burkholderiaceae(100);Cupriavidus(100);
Otu01159	2966	Bacteria(100);"Actinobacteria"(100);Actinobacteria(100);Acidimicrobiales(100);Acidimicrobiaceae(84);unclassified(84);
Otu01160	817	Bacteria(100);"Actinobacteria"(100);Actinobacteria(100);unclassified(100);unclassified(100);unclassified(100);
Otu01161	1021	Bacteria(100);"Actinobacteria"(100);Actinobacteria(100);unclassified(100);unclassified(100);unclassified(100);
Otu01162	134	Bacteria(100);Firmicutes(100);Bacilli(100);Bacillales(100);Thermoactinomycetaceae_1(100);Shimazuella(100);
Otu01163	428	Bacteria(100);"Actinobacteria"(100);Actinobacteria(100);Acidimicrobiales(100);unclassified(100);unclassified(100);
Otu01164	663	Bacteria(100);"Proteobacteria"(100);Alphaproteobacteria(100);Rhodospirillales(100);Acetobacteraceae(100);Roseomonas(97);
Otu01165	663	Bacteria(100);"Bacteroidetes"(100);"Sphingobacteria"(100);"Sphingobacteriales"(100);unclassified(97);unclassified(97);
Otu01166	234	Bacteria(100);unclassified(100);unclassified(100);unclassified(100);unclassified(100);unclassified(100);
Otu01167	300	Bacteria(100);"Proteobacteria"(100);Deltaproteobacteria(100);unclassified(100);unclassified(100);unclassified(100);
Otu01168	150	Bacteria(100);"Proteobacteria"(100);Deltaproteobacteria(100);unclassified(100);unclassified(100);unclassified(100);
Otu01169	449	Bacteria(100);Firmicutes(100);Bacilli(100);Bacillales(100);Paenibacillaceae_1(100);Paenibacillus(100);
Otu01170	530	Bacteria(100);unclassified(100);unclassified(100);unclassified(100);unclassified(100);unclassified(100);
Otu01171	94	Bacteria(100);unclassified(100);unclassified(100);unclassified(100);unclassified(100);unclassified(100);
Otu01172	325	Bacteria(100);unclassified(100);unclassified(100);unclassified(100);unclassified(100);unclassified(100);
Otu01173	309	Bacteria(100);"Proteobacteria"(100);Gammaproteobacteria(100);unclassified(100);unclassified(100);unclassified(100);
Otu01174	301	Bacteria(100);unclassified(100);unclassified(100);unclassified(100);unclassified(100);unclassified(100);
Otu01175	1293	Bacteria(100);unclassified(100);unclassified(100);unclassified(100);unclassified(100);unclassified(100);
Otu01176	120	Bacteria(100);"Planctomycetes"(100);"Planctomycetacia"(100);Planctomycetales(100);Planctomycetaceae(100);unclassified(100);
Otu01177	354	Bacteria(100);"Proteobacteria"(100);unclassified(100);unclassified(100);unclassified(100);unclassified(100);
Otu01178	208	Bacteria(100);unclassified(100);unclassified(100);unclassified(100);unclassified(100);unclassified(100);
Otu01179	345	Bacteria(100);"Planctomycetes"(100);"Planctomycetacia"(100);Planctomycetales(100);Planctomycetaceae(100);Planctomyces(100);
Otu01180	210	Bacteria(100);"Planctomycetes"(100);"Planctomycetacia"(100);Planctomycetales(100);Planctomycetaceae(100);Singulisphaera(100);
Otu01181	242	Bacteria(100);unclassified(100);unclassified(100);unclassified(100);unclassified(100);unclassified(100);
Otu01182	850	Bacteria(100);"Actinobacteria"(100);Actinobacteria(100);Solirubrobacterales(100);Conexibacteraceae(100);Conexibacter(100);
Otu01183	657	Bacteria(100);"Bacteroidetes"(100);unclassified(100);unclassified(100);unclassified(100);unclassified(100);
Otu01184	333	Bacteria(100);"Proteobacteria"(100);unclassified(100);unclassified(100);unclassified(100);unclassified(100);
Otu01185	352	Bacteria(100);"Acidobacteria"(100);Acidobacteria_Gp4(100);Acidobacteria_Gp4_order_incertae_sedis(100);Acidobacteria_Gp4_family_incertae_sedis(100);Gp4(100);
Otu01186	451	Bacteria(100);"Actinobacteria"(100);Actinobacteria(100);Actinomycetales(100);Thermomonosporaceae(89);Actinoallomurus(82);
Otu01187	3380	Bacteria(100);"Actinobacteria"(100);Actinobacteria(100);Actinomycetales(100);unclassified(62);unclassified(62);
Otu01188	265	Bacteria(100);"Actinobacteria"(100);Actinobacteria(100);Actinomycetales(100);Micromonosporaceae(100);unclassified(62);
Otu01189	59	Bacteria(100);"Actinobacteria"(100);Actinobacteria(100);Actinomycetales(100);Nocardioidaceae(100);unclassified(60);
Otu01190	1111	Bacteria(100);"Bacteroidetes"(100);"Sphingobacteria"(100);"Sphingobacteriales"(100);Chitinophagaceae(100);unclassified(99);
Otu01191	143	Bacteria(100);"Proteobacteria"(100);Gammaproteobacteria(100);unclassified(100);unclassified(100);unclassified(100);
Otu01192	407	Bacteria(100);"Bacteroidetes"(100);"Sphingobacteria"(100);"Sphingobacteriales"(100);Chitinophagaceae(100);unclassified(100);
Otu01193	564	Bacteria(100);"Bacteroidetes"(100);"Sphingobacteria"(100);"Sphingobacteriales"(100);unclassified(100);unclassified(100);
Otu01194	386	Bacteria(100);"Bacteroidetes"(100);"Sphingobacteria"(100);"Sphingobacteriales"(100);Chitinophagaceae(100);Ferruginibacter(100);
Otu01195	525	Bacteria(100);"Bacteroidetes"(100);"Sphingobacteria"(100);"Sphingobacteriales"(100);unclassified(100);unclassified(100);
Otu01196	368	Bacteria(100);"Bacteroidetes"(100);unclassified(100);unclassified(100);unclassified(100);unclassified(100);
Otu01197	308	Bacteria(100);WS3(100);WS3_class_incertae_sedis(100);WS3_order_incertae_sedis(100);WS3_family_incertae_sedis(100);WS3_genus_incertae_sedis(100);
Otu01198	1310	Bacteria(100);"Proteobacteria"(100);Alphaproteobacteria(100);Rhodobacterales(100);Rhodobacteraceae(100);Rubellimicrobium(99);
Otu01199	855	Bacteria(100);"Proteobacteria"(100);Alphaproteobacteria(100);Sphingomonadales(100);Sphingomonadaceae(100);unclassified(98);
Otu01200	201	Bacteria(100);"Proteobacteria"(100);Alphaproteobacteria(100);Rhizobiales(100);unclassified(73);unclassified(73);
Otu01201	2327	Bacteria(100);"Proteobacteria"(100);Alphaproteobacteria(100);Rhizobiales(100);unclassified(100);unclassified(100);
Otu01202	273	Bacteria(100);Firmicutes(100);unclassified(100);unclassified(100);unclassified(100);unclassified(100);
Otu01203	123	Bacteria(100);OD1(100);OD1_class_incertae_sedis(100);OD1_order_incertae_sedis(100);OD1_family_incertae_sedis(100);OD1_genus_incertae_sedis(100);
Otu01204	193	Bacteria(100);"Bacteroidetes"(100);Flavobacteria(100);"Flavobacteriales"(100);Flavobacteriaceae(100);Flavobacterium(100);
Otu01205	9987	Bacteria(100);"Deinococcus-Thermus"(100);Deinococci(100);Deinococcales(100);Deinococcaceae(100);Deinococcus(100);
Otu01206	404	Bacteria(100);"Proteobacteria"(100);Gammaproteobacteria(100);Xanthomonadales(100);Sinobacteraceae(100);Steroidobacter(100);
Otu01207	322	Bacteria(100);"Bacteroidetes"(100);"Bacteroidetes"_incertae_sedis_class_incertae_sedis(100);"Bacteroidetes"_incertae_sedis_order_incertae_sedis(100);"Bacteroidetes"_incertae_sedis_family_incertae_sedis(100);Ohtaekwangia(100);
Otu01208	431	Bacteria(100);"Proteobacteria"(100);Alphaproteobacteria(100);Rhodospirillales(100);Acetobacteraceae(100);unclassified(100);
Otu01209	5554	Bacteria(100);"Proteobacteria"(100);Alphaproteobacteria(100);Rhodospirillales(100);Rhodospirillaceae(100);Azospirillum(100);
Otu01210	705	Bacteria(100);"Bacteroidetes"(100);unclassified(100);unclassified(100);unclassified(100);unclassified(100);
Otu01211	927	Bacteria(100);"Verrucomicrobia"(100);Verrucomicrobiae(100);Verrucomicrobiales(100);Verrucomicrobiaceae(100);Prosthecobacter(100);
Otu01212	677	Bacteria(100);"Verrucomicrobia"(100);Verrucomicrobiae(100);Verrucomicrobiales(100);Verrucomicrobiaceae(100);Luteolibacter(100);
Otu01213	3827	Bacteria(100);Cyanobacteria_Chloroplast(100);Chloroplast(100);Chloroplast_order_incertae_sedis(100);Chloroplast(100);Bacillariophyta(100);
Otu01214	555	Bacteria(100);"Proteobacteria"(100);Alphaproteobacteria(100);Rhizobiales(100);Hyphomicrobiaceae(58);unclassified(58);
Otu01215	371	Bacteria(100);"Proteobacteria"(100);unclassified(100);unclassified(100);unclassified(100);unclassified(100);
Otu01216	171	Bacteria(100);"Planctomycetes"(100);"Planctomycetacia"(100);Planctomycetales(100);Planctomycetaceae(100);Singulisphaera(98);
Otu01217	522	Bacteria(100);unclassified(100);unclassified(100);unclassified(100);unclassified(100);unclassified(100);
Otu01218	194	Bacteria(100);unclassified(100);unclassified(100);unclassified(100);unclassified(100);unclassified(100);
Otu01219	511	Bacteria(100);"Planctomycetes"(100);"Planctomycetacia"(100);Planctomycetales(100);Planctomycetaceae(100);unclassified(100);
Otu01220	587	Bacteria(100);unclassified(100);unclassified(100);unclassified(100);unclassified(100);unclassified(100);
Otu01221	107	Bacteria(100);"Chlamydiae"(100);Chlamydiae(100);Chlamydiales(100);Parachlamydiaceae(100);unclassified(56);
Otu01222	216	Bacteria(100);unclassified(100);unclassified(100);unclassified(100);unclassified(100);unclassified(100);
Otu01223	175	Bacteria(100);unclassified(100);unclassified(100);unclassified(100);unclassified(100);unclassified(100);
Otu01224	763	Bacteria(100);"Planctomycetes"(100);"Planctomycetacia"(100);Planctomycetales(100);Planctomycetaceae(100);Singulisphaera(78);
Otu01225	151	Bacteria(100);"Bacteroidetes"(100);unclassified(100);unclassified(100);unclassified(100);unclassified(100);
Otu01226	199	Bacteria(100);"Planctomycetes"(100);"Planctomycetacia"(100);Planctomycetales(100);Planctomycetaceae(100);Zavarzinella(100);
Otu01227	177	Bacteria(100);"Planctomycetes"(100);"Planctomycetacia"(100);Planctomycetales(100);Planctomycetaceae(100);Gemmata(72);
Otu01228	304	Bacteria(100);unclassified(100);unclassified(100);unclassified(100);unclassified(100);unclassified(100);
Otu01229	607	Bacteria(100);unclassified(100);unclassified(100);unclassified(100);unclassified(100);unclassified(100);
Otu01230	123	Bacteria(100);"Acidobacteria"(100);Acidobacteria_Gp2(100);Acidobacteria_Gp2_order_incertae_sedis(100);Acidobacteria_Gp2_family_incertae_sedis(100);Gp2(100);
Otu01231	229	Bacteria(100);"Proteobacteria"(100);Alphaproteobacteria(100);Rhizobiales(100);unclassified(100);unclassified(100);
Otu01232	757	Bacteria(100);"Verrucomicrobia"(100);unclassified(100);unclassified(100);unclassified(100);unclassified(100);
Otu01233	1641	Bacteria(100);"Proteobacteria"(100);Gammaproteobacteria(100);Xanthomonadales(100);Xanthomonadaceae(100);Arenimonas(95);
Otu01234	480	Bacteria(100);"Proteobacteria"(100);Alphaproteobacteria(100);Sphingomonadales(100);Sphingomonadaceae(100);Sphingomonas(63);
Otu01235	3014	Bacteria(100);"Actinobacteria"(100);Actinobacteria(100);Actinomycetales(100);Nocardiaceae(100);Rhodococcus(100);
Otu01236	544	Bacteria(100);"Actinobacteria"(100);Actinobacteria(100);unclassified(100);unclassified(100);unclassified(100);
Otu01237	1483	Bacteria(100);"Actinobacteria"(100);Actinobacteria(100);Actinomycetales(100);unclassified(92);unclassified(92);
Otu01238	622	Bacteria(100);"Actinobacteria"(100);Actinobacteria(100);unclassified(100);unclassified(100);unclassified(100);
Otu01239	2567	Bacteria(100);"Actinobacteria"(100);Actinobacteria(100);Actinomycetales(100);Kineosporiaceae(100);Kineococcus(100);
Otu01240	350	Bacteria(100);"Acidobacteria"(100);Acidobacteria_Gp6(100);Acidobacteria_Gp6_order_incertae_sedis(100);Acidobacteria_Gp6_family_incertae_sedis(100);Gp6(100);
Otu01241	465	Bacteria(100);"Actinobacteria"(100);Actinobacteria(100);unclassified(100);unclassified(100);unclassified(100);
Otu01242	263	Bacteria(100);"Gemmatimonadetes"(100);Gemmatimonadetes(100);Gemmatimonadales(100);Gemmatimonadaceae(100);Gemmatimonas(100);
Otu01243	267	Bacteria(100);"Proteobacteria"(100);Gammaproteobacteria(100);unclassified(100);unclassified(100);unclassified(100);
Otu01244	201	Bacteria(100);"Proteobacteria"(100);Gammaproteobacteria(100);unclassified(100);unclassified(100);unclassified(100);
Otu01245	138	Bacteria(100);"Proteobacteria"(100);unclassified(100);unclassified(100);unclassified(100);unclassified(100);
Otu01246	889	Bacteria(100);"Proteobacteria"(100);Gammaproteobacteria(100);Pseudomonadales(100);Pseudomonadaceae(100);unclassified(60);
Otu01247	160	Bacteria(100);"Proteobacteria"(100);Gammaproteobacteria(100);Legionellales(100);Coxiellaceae(100);Aquicella(100);
Otu01248	408	Bacteria(100);"Bacteroidetes"(100);unclassified(100);unclassified(100);unclassified(100);unclassified(100);
Otu01249	554	Bacteria(100);"Bacteroidetes"(100);unclassified(100);unclassified(100);unclassified(100);unclassified(100);
Otu01250	84	Bacteria(100);"Actinobacteria"(100);Actinobacteria(100);Actinomycetales(100);unclassified(67);unclassified(67);
Otu01251	551	Bacteria(100);"Actinobacteria"(100);Actinobacteria(100);Actinomycetales(100);Nocardioidaceae(100);Nocardioides(95);
Otu01252	346	Bacteria(100);"Actinobacteria"(100);Actinobacteria(100);Actinomycetales(100);Nocardioidaceae(64);unclassified(64);
Otu01253	328	Bacteria(100);"Bacteroidetes"(100);Flavobacteria(100);"Flavobacteriales"(100);Flavobacteriaceae(100);Flavobacterium(100);
Otu01254	1390	Bacteria(100);"Proteobacteria"(100);Betaproteobacteria(100);unclassified(100);unclassified(100);unclassified(100);
Otu01255	632	Bacteria(100);"Proteobacteria"(100);Betaproteobacteria(100);unclassified(100);unclassified(100);unclassified(100);
Otu01256	492	Bacteria(100);"Proteobacteria"(100);Gammaproteobacteria(100);unclassified(100);unclassified(100);unclassified(100);
Otu01257	294	Bacteria(100);"Proteobacteria"(100);Deltaproteobacteria(100);Myxococcales(100);Polyangiaceae(88);Chondromyces(55);
Otu01258	377	Bacteria(100);"Armatimonadetes"(100);Armatimonadia(100);Armatimonadales(100);Armatimonadaceae(100);Armatimonas_Armatimonadetes_gp1(100);
Otu01259	97	Bacteria(100);"Proteobacteria"(100);Gammaproteobacteria(100);Legionellales(100);Legionellaceae(100);Legionella(100);
Otu01260	120	Bacteria(100);unclassified(100);unclassified(100);unclassified(100);unclassified(100);unclassified(100);
Otu01261	537	Bacteria(100);unclassified(100);unclassified(100);unclassified(100);unclassified(100);unclassified(100);
Otu01262	107	Bacteria(100);unclassified(100);unclassified(100);unclassified(100);unclassified(100);unclassified(100);
Otu01263	196	Bacteria(100);"Proteobacteria"(100);Alphaproteobacteria(100);Rhizobiales(100);Hyphomicrobiaceae(100);unclassified(99);
Otu01264	644	Bacteria(100);"Proteobacteria"(100);Gammaproteobacteria(100);unclassified(100);unclassified(100);unclassified(100);
Otu01265	870	Bacteria(100);"Bacteroidetes"(100);unclassified(100);unclassified(100);unclassified(100);unclassified(100);
Otu01266	447	Bacteria(100);"Bacteroidetes"(100);unclassified(100);unclassified(100);unclassified(100);unclassified(100);
Otu01267	649	Bacteria(100);"Proteobacteria"(100);Betaproteobacteria(100);unclassified(100);unclassified(100);unclassified(100);
Otu01268	483	Bacteria(100);"Proteobacteria"(100);Betaproteobacteria(100);unclassified(100);unclassified(100);unclassified(100);
Otu01269	265	Bacteria(100);unclassified(100);unclassified(100);unclassified(100);unclassified(100);unclassified(100);
Otu01270	187	Bacteria(100);unclassified(100);unclassified(100);unclassified(100);unclassified(100);unclassified(100);
Otu01271	635	Bacteria(100);unclassified(100);unclassified(100);unclassified(100);unclassified(100);unclassified(100);
Otu01272	4127	Bacteria(100);Firmicutes(100);Clostridia(100);Clostridiales(100);Peptostreptococcaceae(100);Clostridium_XI(100);
Otu01273	269	Bacteria(100);unclassified(100);unclassified(100);unclassified(100);unclassified(100);unclassified(100);
Otu01274	586	Bacteria(100);Cyanobacteria_Chloroplast(100);Cyanobacteria(100);Cyanobacteria_order_incertae_sedis(100);Family_I(100);GpI(100);
Otu01275	128	Bacteria(100);unclassified(100);unclassified(100);unclassified(100);unclassified(100);unclassified(100);
Otu01276	226	Bacteria(100);unclassified(100);unclassified(100);unclassified(100);unclassified(100);unclassified(100);
Otu01277	542	Bacteria(100);"Proteobacteria"(100);Alphaproteobacteria(100);Rickettsiales(100);Rickettsiaceae(100);Rickettsia(100);
Otu01278	532	Bacteria(100);"Bacteroidetes"(100);"Sphingobacteria"(100);"Sphingobacteriales"(100);Sphingobacteriaceae(100);unclassified(76);
Otu01279	286	Bacteria(100);"Planctomycetes"(100);"Planctomycetacia"(100);Planctomycetales(100);Planctomycetaceae(100);Planctomyces(86);
Otu01280	140	Bacteria(100);"Planctomycetes"(100);"Planctomycetacia"(100);Planctomycetales(100);Planctomycetaceae(100);unclassified(100);
Otu01281	341	Bacteria(100);"Planctomycetes"(100);"Planctomycetacia"(100);Planctomycetales(100);Planctomycetaceae(100);unclassified(100);
Otu01282	166	Bacteria(100);"Planctomycetes"(100);"Planctomycetacia"(100);Planctomycetales(100);Planctomycetaceae(100);unclassified(87);
Otu01283	375	Bacteria(100);"Planctomycetes"(100);"Planctomycetacia"(100);Planctomycetales(100);Planctomycetaceae(100);unclassified(100);
Otu01284	3109	Bacteria(100);"Bacteroidetes"(100);"Sphingobacteria"(100);"Sphingobacteriales"(100);Chitinophagaceae(100);unclassified(100);
Otu01285	698	Bacteria(100);"Bacteroidetes"(100);"Sphingobacteria"(100);"Sphingobacteriales"(100);Cytophagaceae(100);Fibrella(98);
Otu01286	876	Bacteria(100);"Bacteroidetes"(100);"Sphingobacteria"(100);"Sphingobacteriales"(100);Cytophagaceae(100);Dyadobacter(100);
Otu01287	1484	Bacteria(100);"Bacteroidetes"(100);"Sphingobacteria"(100);"Sphingobacteriales"(100);Chitinophagaceae(100);unclassified(100);
Otu01288	3097	Bacteria(100);"Proteobacteria"(100);Gammaproteobacteria(100);Xanthomonadales(100);Xanthomonadaceae(100);Lysobacter(100);
Otu01289	178	Bacteria(100);"Verrucomicrobia"(100);Subdivision3(100);Subdivision3_order_incertae_sedis(100);Subdivision3_family_incertae_sedis(100);3_genus_incertae_sedis(100);
Otu01290	187	Bacteria(100);"Acidobacteria"(100);Holophagae(100);Holophagales(100);Holophagaceae(100);unclassified;
Otu01291	233	Bacteria(100);"Acidobacteria"(100);Acidobacteria_Gp6(100);Acidobacteria_Gp6_order_incertae_sedis(100);Acidobacteria_Gp6_family_incertae_sedis(100);Gp6(100);
Otu01292	366	Bacteria(100);"Actinobacteria"(100);Actinobacteria(100);Acidimicrobiales(100);unclassified(100);unclassified(100);
Otu01293	528	Bacteria(100);"Actinobacteria"(100);Actinobacteria(100);Solirubrobacterales(100);Conexibacteraceae(60);Conexibacter(60);
Otu01294	123	Bacteria(100);"Proteobacteria"(100);Alphaproteobacteria(100);Rhodospirillales(100);unclassified(100);unclassified(100);
Otu01295	104	Bacteria(100);Firmicutes(100);Negativicutes(100);Selenomonadales(100);Veillonellaceae(100);Sporomusa(85);
Otu01296	166	Bacteria(100);"Planctomycetes"(100);"Planctomycetacia"(100);Planctomycetales(100);Planctomycetaceae(100);unclassified(100);
Otu01297	168	Bacteria(100);"Verrucomicrobia"(100);Spartobacteria(100);Spartobacteria_order_incertae_sedis(100);Spartobacteria_family_incertae_sedis(100);Xiphinematobacter(65);
Otu01298	1195	Bacteria(100);"Bacteroidetes"(100);"Sphingobacteria"(100);"Sphingobacteriales"(100);Cytophagaceae(100);Spirosoma(100);
Otu01299	374	Bacteria(100);"Planctomycetes"(100);"Planctomycetacia"(100);Planctomycetales(100);Planctomycetaceae(100);unclassified(91);
Otu01300	539	Bacteria(100);"Acidobacteria"(100);Acidobacteria_Gp1(100);Acidobacteria_Gp1_order_incertae_sedis(100);Acidobacteria_Gp1_family_incertae_sedis(100);Gp1(100);
Otu01301	182	Bacteria(100);"Planctomycetes"(100);"Planctomycetacia"(100);Planctomycetales(100);Planctomycetaceae(100);unclassified(100);
Otu01302	894	Bacteria(100);"Proteobacteria"(100);Gammaproteobacteria(100);Xanthomonadales(100);Xanthomonadaceae(100);unclassified(100);
Otu01303	387	Bacteria(100);unclassified(100);unclassified(100);unclassified(100);unclassified(100);unclassified(100);
Otu01304	1499	Bacteria(100);unclassified(100);unclassified(100);unclassified(100);unclassified(100);unclassified(100);
Otu01305	161	Bacteria(100);"Proteobacteria"(100);unclassified(100);unclassified(100);unclassified(100);unclassified(100);
Otu01306	223	Bacteria(100);"Verrucomicrobia"(100);Subdivision3(100);Subdivision3_order_incertae_sedis(100);Subdivision3_family_incertae_sedis(100);3_genus_incertae_sedis(100);
Otu01307	174	Bacteria(100);unclassified(100);unclassified(100);unclassified(100);unclassified(100);unclassified(100);
Otu01308	283	Bacteria(100);unclassified(100);unclassified(100);unclassified(100);unclassified(100);unclassified(100);
Otu01309	388	Bacteria(100);"Proteobacteria"(100);Deltaproteobacteria(100);unclassified(100);unclassified(100);unclassified(100);
Otu01310	267	Bacteria(100);"Bacteroidetes"(100);"Sphingobacteria"(100);"Sphingobacteriales"(100);Chitinophagaceae(100);Terrimonas(84);
Otu01311	230	Bacteria(100);"Bacteroidetes"(100);"Sphingobacteria"(100);"Sphingobacteriales"(100);Chitinophagaceae(100);Segetibacter(100);
Otu01312	238	Bacteria(100);"Proteobacteria"(100);Deltaproteobacteria(100);Desulfuromonadales(100);Geobacteraceae(100);Geobacter(100);
Otu01313	337	Bacteria(100);"Actinobacteria"(100);Actinobacteria(100);Actinomycetales(100);Pseudonocardiaceae(100);Amycolatopsis(79);
Otu01314	551	Bacteria(100);"Actinobacteria"(100);Actinobacteria(100);Actinomycetales(100);Demequinaceae(88);Demequina(88);
Otu01315	135	Bacteria(100);"Proteobacteria"(100);Gammaproteobacteria(100);Legionellales(100);Coxiellaceae(100);Aquicella(100);
Otu01316	518	Bacteria(100);unclassified(100);unclassified(100);unclassified(100);unclassified(100);unclassified(100);
Otu01317	1275	Bacteria(100);"Actinobacteria"(100);Actinobacteria(100);Actinomycetales(100);unclassified(100);unclassified(100);
Otu01318	1391	Bacteria(100);unclassified(100);unclassified(100);unclassified(100);unclassified(100);unclassified(100);
Otu01319	117	Bacteria(100);unclassified(100);unclassified(100);unclassified(100);unclassified(100);unclassified(100);
Otu01320	545	Bacteria(100);"Actinobacteria"(100);Actinobacteria(100);Actinomycetales(100);Nocardioidaceae(100);Nocardioides(99);
Otu01321	1065	Bacteria(100);unclassified(100);unclassified(100);unclassified(100);unclassified(100);unclassified(100);
Otu01322	381	Bacteria(100);"Bacteroidetes"(100);Flavobacteria(100);"Flavobacteriales"(100);Cryomorphaceae(100);Fluviicola(99);
Otu01323	706	Bacteria(100);"Proteobacteria"(100);Betaproteobacteria(100);unclassified(100);unclassified(100);unclassified(100);
Otu01324	1371	Bacteria(100);"Proteobacteria"(100);Betaproteobacteria(100);Burkholderiales(100);unclassified(100);unclassified(100);
Otu01325	102	Bacteria(100);"Proteobacteria"(100);Betaproteobacteria(100);Burkholderiales(100);Burkholderiales_incertae_sedis(80);unclassified(51);
Otu01326	644	Bacteria(100);"Proteobacteria"(100);Betaproteobacteria(100);Burkholderiales(100);Oxalobacteraceae(63);unclassified(63);
Otu01327	706	Bacteria(100);"Proteobacteria"(100);Alphaproteobacteria(100);Rhodobacterales(100);Rhodobacteraceae(100);Amaricoccus(69);
Otu01328	177	Bacteria(100);"Planctomycetes"(100);"Planctomycetacia"(100);Planctomycetales(100);Planctomycetaceae(100);unclassified(100);
Otu01329	417	Bacteria(100);"Planctomycetes"(100);"Planctomycetacia"(100);Planctomycetales(100);Planctomycetaceae(100);Planctomyces(100);
Otu01330	2329	Bacteria(100);"Proteobacteria"(100);Betaproteobacteria(100);Neisseriales(100);Neisseriaceae(100);Chitinibacter(100);
Otu01331	525	Bacteria(100);"Acidobacteria"(100);Acidobacteria_Gp1(100);Acidobacteria_Gp1_order_incertae_sedis(100);Acidobacteria_Gp1_family_incertae_sedis(100);Gp1(100);
Otu01332	325	Bacteria(100);"Proteobacteria"(100);Alphaproteobacteria(100);Rhizobiales(100);unclassified(96);unclassified(96);
Otu01333	738	Bacteria(100);"Proteobacteria"(100);Alphaproteobacteria(100);Rhizobiales(100);Hyphomicrobiaceae(100);unclassified(99);
Otu01334	1411	Bacteria(100);"Proteobacteria"(100);Alphaproteobacteria(100);Sphingomonadales(100);unclassified(69);unclassified(69);
Otu01335	1106	Bacteria(100);"Actinobacteria"(100);Actinobacteria(100);Solirubrobacterales(100);unclassified(100);unclassified(100);
Otu01336	82	Bacteria(100);"Actinobacteria"(100);Actinobacteria(100);Acidimicrobiales(100);Iamiaceae(100);Iamia(100);
Otu01337	600	Bacteria(100);"Proteobacteria"(100);Betaproteobacteria(100);Rhodocyclales(100);Rhodocyclaceae(100);unclassified(100);
Otu01338	176	Bacteria(100);"Proteobacteria"(100);Deltaproteobacteria(100);Myxococcales(100);Cystobacteraceae(98);Anaeromyxobacter(82);
Otu01339	154	Bacteria(100);"Proteobacteria"(100);Deltaproteobacteria(100);Myxococcales(100);unclassified(100);unclassified(100);
Otu01340	371	Bacteria(100);"Proteobacteria"(100);Deltaproteobacteria(100);Myxococcales(100);Polyangiaceae(58);unclassified(56);
Otu01341	868	Bacteria(100);"Acidobacteria"(100);Acidobacteria_Gp1(100);Acidobacteria_Gp1_order_incertae_sedis(100);Acidobacteria_Gp1_family_incertae_sedis(100);Gp1(100);
Otu01342	719	Bacteria(100);"Proteobacteria"(100);Alphaproteobacteria(100);unclassified(100);unclassified(100);unclassified(100);
Otu01343	618	Bacteria(100);unclassified(100);unclassified(100);unclassified(100);unclassified(100);unclassified(100);
Otu01344	299	Bacteria(100);unclassified(100);unclassified(100);unclassified(100);unclassified(100);unclassified(100);
Otu01345	867	Bacteria(100);unclassified(100);unclassified(100);unclassified(100);unclassified(100);unclassified(100);
Otu01346	636	Bacteria(100);"Proteobacteria"(100);Gammaproteobacteria(100);unclassified(100);unclassified(100);unclassified(100);
Otu01347	342	Bacteria(100);"Proteobacteria"(100);Alphaproteobacteria(100);Rhodospirillales(100);unclassified(84);unclassified(84);
Otu01348	616	Bacteria(100);"Bacteroidetes"(100);Flavobacteria(100);"Flavobacteriales"(100);Flavobacteriaceae(100);Flavobacterium(100);
Otu01349	186	Bacteria(100);"Proteobacteria"(100);Deltaproteobacteria(100);Bdellovibrionales(100);Bacteriovoracaceae(100);Peredibacter(100);
Otu01350	189	Bacteria(100);"Proteobacteria"(100);Gammaproteobacteria(100);unclassified(100);unclassified(100);unclassified(100);
Otu01351	225	Bacteria(100);"Actinobacteria"(100);Actinobacteria(100);unclassified(100);unclassified(100);unclassified(100);
Otu01352	247	Bacteria(100);"Planctomycetes"(100);"Planctomycetacia"(100);Planctomycetales(100);Planctomycetaceae(100);unclassified(57);
Otu01353	182	Bacteria(100);"Planctomycetes"(100);"Planctomycetacia"(100);Planctomycetales(100);Planctomycetaceae(100);unclassified(98);
Otu01354	278	Bacteria(100);unclassified(100);unclassified(100);unclassified(100);unclassified(100);unclassified(100);
Otu01355	214	Bacteria(100);"Planctomycetes"(100);"Planctomycetacia"(100);Planctomycetales(100);Planctomycetaceae(100);Singulisphaera(100);
Otu01356	1496	Bacteria(100);Cyanobacteria_Chloroplast(100);Cyanobacteria(100);Cyanobacteria_order_incertae_sedis(100);unclassified(100);unclassified(100);
Otu01357	283	Bacteria(100);"Planctomycetes"(100);"Planctomycetacia"(100);Planctomycetales(100);Planctomycetaceae(100);Singulisphaera(100);
Otu01358	208	Bacteria(100);Firmicutes(100);Clostridia(100);Clostridiales(100);Clostridiaceae_1(100);Clostridium_sensu_stricto(85);
Otu01359	218	Bacteria(100);"Planctomycetes"(100);"Planctomycetacia"(100);Planctomycetales(100);Planctomycetaceae(100);Singulisphaera(100);
Otu01360	241	Bacteria(100);"Planctomycetes"(100);"Planctomycetacia"(100);Planctomycetales(100);Planctomycetaceae(100);unclassified(100);
Otu01361	349	Bacteria(100);"Proteobacteria"(100);Alphaproteobacteria(100);Rhodospirillales(100);Acetobacteraceae(100);unclassified(99);
Otu01362	709	Bacteria(100);"Proteobacteria"(100);Gammaproteobacteria(100);Xanthomonadales(100);Xanthomonadaceae(100);unclassified(100);
Otu01363	109	Bacteria(100);Firmicutes(100);Bacilli(100);Bacillales(100);Bacillaceae_1(54);unclassified;
Otu01364	305	Bacteria(100);"Proteobacteria"(100);Alphaproteobacteria(100);Rhodospirillales(100);Acetobacteraceae(100);unclassified(100);
Otu01365	420	Bacteria(100);"Bacteroidetes"(100);Flavobacteria(100);"Flavobacteriales"(100);Flavobacteriaceae(100);Flavobacterium(100);
Otu01366	137	Bacteria(100);"Actinobacteria"(100);Actinobacteria(100);unclassified(100);unclassified(100);unclassified(100);
Otu01367	403	Bacteria(100);"Verrucomicrobia"(100);Spartobacteria(100);Spartobacteria_order_incertae_sedis(100);Spartobacteria_family_incertae_sedis(100);Spartobacteria_genera_incertae_sedis(100);
Otu01368	936	Bacteria(100);"Proteobacteria"(100);Alphaproteobacteria(100);unclassified(100);unclassified(100);unclassified(100);
Otu01369	7344	Bacteria(100);"Proteobacteria"(100);Alphaproteobacteria(100);Sphingomonadales(100);Sphingomonadaceae(100);Sphingomonas(100);
Otu01370	279	Bacteria(100);"Verrucomicrobia"(100);unclassified(100);unclassified(100);unclassified(100);unclassified(100);
Otu01371	524	Bacteria(100);"Bacteroidetes"(100);unclassified(100);unclassified(100);unclassified(100);unclassified(100);
Otu01372	926	Bacteria(100);"Bacteroidetes"(100);unclassified(100);unclassified(100);unclassified(100);unclassified(100);
Otu01373	1798	Bacteria(100);"Proteobacteria"(100);Betaproteobacteria(100);Rhodocyclales(100);Rhodocyclaceae(100);Shinella(100);
Otu01374	2157	Bacteria(100);"Armatimonadetes"(100);Armatimonadia(100);Armatimonadales(100);Armatimonadaceae(100);Armatimonas_Armatimonadetes_gp1(100);
Otu01375	1079	Bacteria(100);"Bacteroidetes"(100);"Sphingobacteria"(100);"Sphingobacteriales"(100);Cytophagaceae(100);Hymenobacter(100);
Otu01376	596	Bacteria(100);"Proteobacteria"(100);Alphaproteobacteria(100);Rhodospirillales(100);Rhodospirillaceae(100);Azospirillum(100);
Otu01377	682	Bacteria(100);"Proteobacteria"(100);Alphaproteobacteria(100);Rhodospirillales(100);Acetobacteraceae(100);Acidisoma(85);
Otu01378	344	Bacteria(100);"Actinobacteria"(100);Actinobacteria(100);unclassified(100);unclassified(100);unclassified(100);
Otu01379	180	Bacteria(100);"Proteobacteria"(100);Alphaproteobacteria(100);Rhodospirillales(100);Acetobacteraceae(100);unclassified(100);
Otu01380	360	Bacteria(100);"Proteobacteria"(100);Alphaproteobacteria(100);Rhodospirillales(100);unclassified(89);unclassified(89);
Otu01381	195	Bacteria(100);"Acidobacteria"(100);Acidobacteria_Gp10(100);Acidobacteria_Gp10_order_incertae_sedis(100);Acidobacteria_Gp10_family_incertae_sedis(100);Gp10(100);
Otu01382	592	Bacteria(100);"Proteobacteria"(100);Gammaproteobacteria(100);Xanthomonadales(100);Xanthomonadaceae(100);Dyella(82);
Otu01383	532	Bacteria(100);"Proteobacteria"(100);Gammaproteobacteria(100);Xanthomonadales(100);Xanthomonadaceae(100);unclassified(100);
Otu01384	272	Bacteria(100);"Proteobacteria"(100);Betaproteobacteria(100);unclassified(100);unclassified(100);unclassified(100);
Otu01385	170	Bacteria(100);"Acidobacteria"(100);Acidobacteria_Gp1(100);Acidobacteria_Gp1_order_incertae_sedis(100);Acidobacteria_Gp1_family_incertae_sedis(100);Gp1(100);
Otu01386	108	Bacteria(100);unclassified(100);unclassified(100);unclassified(100);unclassified(100);unclassified(100);
Otu01387	775	Bacteria(100);unclassified(100);unclassified(100);unclassified(100);unclassified(100);unclassified(100);
Otu01388	299	Bacteria(100);unclassified(100);unclassified(100);unclassified(100);unclassified(100);unclassified(100);
Otu01389	273	Bacteria(100);"Proteobacteria"(100);Deltaproteobacteria(100);Myxococcales(100);Polyangiaceae(100);Chondromyces(64);
Otu01390	337	Bacteria(100);unclassified(100);unclassified(100);unclassified(100);unclassified(100);unclassified(100);
Otu01391	572	Bacteria(100);"Proteobacteria"(100);Deltaproteobacteria(100);Myxococcales(100);unclassified(98);unclassified(98);
Otu01392	273	Bacteria(100);"Proteobacteria"(100);Deltaproteobacteria(100);Myxococcales(100);unclassified(60);unclassified(60);
Otu01393	162	Bacteria(100);Firmicutes(100);Clostridia(100);Clostridiales(100);Clostridiaceae_1(100);Clostridium_sensu_stricto(99);
Otu01394	879	Bacteria(100);"Proteobacteria"(100);unclassified(100);unclassified(100);unclassified(100);unclassified(100);
Otu01395	141	Bacteria(100);unclassified(100);unclassified(100);unclassified(100);unclassified(100);unclassified(100);
Otu01396	831	Bacteria(100);"Proteobacteria"(100);Alphaproteobacteria(100);Rhizobiales(100);unclassified(100);unclassified(100);
Otu01397	570	Bacteria(100);"Acidobacteria"(100);Acidobacteria_Gp6(100);Acidobacteria_Gp6_order_incertae_sedis(100);Acidobacteria_Gp6_family_incertae_sedis(100);Gp6(100);
Otu01398	447	Bacteria(100);"Acidobacteria"(100);Acidobacteria_Gp6(100);Acidobacteria_Gp6_order_incertae_sedis(100);Acidobacteria_Gp6_family_incertae_sedis(100);Gp6(100);
Otu01399	2626	Bacteria(100);"Deinococcus-Thermus"(100);Deinococci(100);Deinococcales(100);Deinococcaceae(100);Deinococcus(100);
Otu01400	1773	Bacteria(100);"Actinobacteria"(100);Actinobacteria(100);Actinomycetales(100);unclassified(100);unclassified(100);
Otu01401	1105	Bacteria(100);unclassified(100);unclassified(100);unclassified(100);unclassified(100);unclassified(100);
Otu01402	434	Bacteria(100);"Acidobacteria"(100);Acidobacteria_Gp1(100);Acidobacteria_Gp1_order_incertae_sedis(100);Acidobacteria_Gp1_family_incertae_sedis(100);Gp1(100);
Otu01403	142	Bacteria(100);"Planctomycetes"(100);"Planctomycetacia"(100);Planctomycetales(100);Planctomycetaceae(100);Planctomyces(76);
Otu01404	263	Bacteria(100);"Planctomycetes"(100);"Planctomycetacia"(100);Planctomycetales(100);Planctomycetaceae(100);unclassified(99);
Otu01405	161	Bacteria(100);"Planctomycetes"(100);"Planctomycetacia"(100);Planctomycetales(100);Planctomycetaceae(100);unclassified(62);
Otu01406	270	Bacteria(100);"Acidobacteria"(100);Acidobacteria_Gp1(100);Acidobacteria_Gp1_order_incertae_sedis(100);Acidobacteria_Gp1_family_incertae_sedis(100);Gp1(100);
Otu01407	653	Bacteria(100);"Actinobacteria"(100);Actinobacteria(100);Actinomycetales(100);Thermomonosporaceae(100);Actinomadura(89);
Otu01408	231	Bacteria(100);unclassified(100);unclassified(100);unclassified(100);unclassified(100);unclassified(100);
Otu01409	42	Bacteria(100);"Actinobacteria"(100);Actinobacteria(100);Actinomycetales(100);Nocardioidaceae(100);Nocardioides(93);
Otu01410	550	Bacteria(100);"Planctomycetes"(100);"Planctomycetacia"(100);Planctomycetales(100);Planctomycetaceae(100);unclassified(54);
Otu01411	1619	Bacteria(100);"Planctomycetes"(100);"Planctomycetacia"(100);Planctomycetales(100);Planctomycetaceae(100);unclassified(100);
Otu01412	1333	Bacteria(100);unclassified(100);unclassified(100);unclassified(100);unclassified(100);unclassified(100);
Otu01413	731	Bacteria(100);"Acidobacteria"(100);Acidobacteria_Gp4(100);Acidobacteria_Gp4_order_incertae_sedis(100);Acidobacteria_Gp4_family_incertae_sedis(100);Gp4(100);
Otu01414	3716	Bacteria(100);"Acidobacteria"(100);Acidobacteria_Gp4(100);Acidobacteria_Gp4_order_incertae_sedis(100);Acidobacteria_Gp4_family_incertae_sedis(100);Gp4(100);
Otu01415	209	Bacteria(100);"Proteobacteria"(100);Alphaproteobacteria(100);Rhodospirillales(100);unclassified(100);unclassified(100);
Otu01416	508	Bacteria(100);"Proteobacteria"(100);Alphaproteobacteria(100);Rhodospirillales(100);Acetobacteraceae(100);unclassified(100);
Otu01417	205	Bacteria(100);unclassified(100);unclassified(100);unclassified(100);unclassified(100);unclassified(100);
Otu01418	42	Bacteria(100);"Proteobacteria"(100);Alphaproteobacteria(100);Sphingomonadales(100);Sphingomonadaceae(100);Sphingomonas(84);
Otu01419	575	Bacteria(100);"Proteobacteria"(100);Alphaproteobacteria(100);Sphingomonadales(100);Sphingomonadaceae(100);Sphingobium(83);
Otu01420	319	Bacteria(100);"Bacteroidetes"(100);unclassified(100);unclassified(100);unclassified(100);unclassified(100);
Otu01421	150	Bacteria(100);unclassified(100);unclassified(100);unclassified(100);unclassified(100);unclassified(100);
Otu01422	121	Bacteria(100);unclassified(100);unclassified(100);unclassified(100);unclassified(100);unclassified(100);
Otu01423	257	Bacteria(100);"Proteobacteria"(100);Deltaproteobacteria(100);Myxococcales(100);unclassified(100);unclassified(100);
Otu01424	2593	Bacteria(100);"Proteobacteria"(100);Deltaproteobacteria(100);Myxococcales(100);unclassified(100);unclassified(100);
Otu01425	3032	Bacteria(100);unclassified(100);unclassified(100);unclassified(100);unclassified(100);unclassified(100);
Otu01426	131	Bacteria(100);"Proteobacteria"(100);Alphaproteobacteria(100);Rhodospirillales(100);unclassified(99);unclassified(99);
Otu01427	118	Bacteria(100);"Planctomycetes"(100);"Planctomycetacia"(100);Planctomycetales(100);Planctomycetaceae(100);unclassified(69);
Otu01428	313	Bacteria(100);"Planctomycetes"(100);"Planctomycetacia"(100);Planctomycetales(100);Planctomycetaceae(100);Gemmata(64);
Otu01429	120	Bacteria(100);"Acidobacteria"(100);Acidobacteria_Gp5(100);Acidobacteria_Gp5_order_incertae_sedis(100);Acidobacteria_Gp5_family_incertae_sedis(100);Gp5(100);
Otu01430	6160	Bacteria(100);"Proteobacteria"(100);Epsilonproteobacteria(100);Campylobacterales(100);Campylobacteraceae(100);Campylobacter(100);
Otu01431	444	Bacteria(100);"Planctomycetes"(100);"Planctomycetacia"(100);Planctomycetales(100);Planctomycetaceae(100);unclassified(53);
Otu01432	1683	Bacteria(100);"Proteobacteria"(100);Alphaproteobacteria(100);unclassified(100);unclassified(100);unclassified(100);
Otu01433	398	Bacteria(100);"Proteobacteria"(100);Alphaproteobacteria(100);unclassified(100);unclassified(100);unclassified(100);
Otu01434	832	Bacteria(100);"Proteobacteria"(100);Alphaproteobacteria(100);unclassified(100);unclassified(100);unclassified(100);
Otu01435	127	Bacteria(100);"Proteobacteria"(100);Alphaproteobacteria(100);unclassified(100);unclassified(100);unclassified(100);
Otu01436	2571	Bacteria(100);"Actinobacteria"(100);Actinobacteria(100);unclassified(100);unclassified(100);unclassified(100);
Otu01437	65	Bacteria(100);"Chlamydiae"(100);Chlamydiae(100);Chlamydiales(100);Simkaniaceae(74);Simkania(74);
Otu01438	77	Bacteria(100);"Chlamydiae"(100);Chlamydiae(100);Chlamydiales(100);Parachlamydiaceae(100);unclassified(97);
Otu01439	88	Bacteria(100);"Chlamydiae"(100);Chlamydiae(100);Chlamydiales(100);unclassified(73);unclassified(73);
Otu01440	1519	Bacteria(100);"Verrucomicrobia"(100);Spartobacteria(100);Spartobacteria_order_incertae_sedis(100);Spartobacteria_family_incertae_sedis(100);Spartobacteria_genera_incertae_sedis(100);
Otu01441	671	Bacteria(100);"Verrucomicrobia"(100);Spartobacteria(100);Spartobacteria_order_incertae_sedis(100);Spartobacteria_family_incertae_sedis(100);Spartobacteria_genera_incertae_sedis(100);
Otu01442	197	Bacteria(100);"Verrucomicrobia"(100);Subdivision3(100);Subdivision3_order_incertae_sedis(100);Subdivision3_family_incertae_sedis(100);3_genus_incertae_sedis(100);
Otu01443	79	Bacteria(100);"Verrucomicrobia"(100);Subdivision3(100);Subdivision3_order_incertae_sedis(100);Subdivision3_family_incertae_sedis(100);3_genus_incertae_sedis(100);
Otu01444	521	Bacteria(100);"Actinobacteria"(100);Actinobacteria(100);unclassified(100);unclassified(100);unclassified(100);
Otu01445	1413	Bacteria(100);"Proteobacteria"(100);Betaproteobacteria(100);unclassified(100);unclassified(100);unclassified(100);
Otu01446	397	Bacteria(100);"Bacteroidetes"(100);"Bacteroidetes"_incertae_sedis_class_incertae_sedis(100);"Bacteroidetes"_incertae_sedis_order_incertae_sedis(100);"Bacteroidetes"_incertae_sedis_family_incertae_sedis(100);Ohtaekwangia(100);
Otu01447	141	Bacteria(100);"Proteobacteria"(100);Deltaproteobacteria(100);Bdellovibrionales(100);Bacteriovoracaceae(100);Peredibacter(100);
Otu01448	1518	Bacteria(100);"Proteobacteria"(100);Gammaproteobacteria(100);Xanthomonadales(100);Sinobacteraceae(100);Nevskia(100);
Otu01449	168	Bacteria(100);"Proteobacteria"(100);Gammaproteobacteria(100);Legionellales(100);Coxiellaceae(100);Aquicella(100);
Otu01450	80	Bacteria(100);"Proteobacteria"(100);Gammaproteobacteria(100);Legionellales(100);Legionellaceae(100);Legionella(100);
Otu01451	164	Bacteria(100);Firmicutes(100);Bacilli(100);Bacillales(100);Alicyclobacillaceae(100);Tumebacillus(100);
Otu01452	388	Bacteria(100);Firmicutes(100);Bacilli(100);Bacillales(100);Paenibacillaceae_1(100);Paenibacillus(100);
Otu01453	47	Bacteria(100);"Actinobacteria"(100);Actinobacteria(100);Actinomycetales(100);Nocardioidaceae(94);unclassified(75);
Otu01454	775	Bacteria(100);"Actinobacteria"(100);Actinobacteria(100);Actinomycetales(100);unclassified(100);unclassified(100);
Otu01455	107	Bacteria(100);"Proteobacteria"(100);Deltaproteobacteria(100);unclassified(100);unclassified(100);unclassified(100);
Otu01456	418	Bacteria(100);"Verrucomicrobia"(100);Opitutae(100);Opitutales(100);Opitutaceae(100);Opitutus(100);
Otu01457	252	Bacteria(100);"Acidobacteria"(100);Acidobacteria_Gp6(100);Acidobacteria_Gp6_order_incertae_sedis(100);Acidobacteria_Gp6_family_incertae_sedis(100);Gp6(100);
Otu01458	501	Bacteria(100);"Acidobacteria"(100);Acidobacteria_Gp4(100);Acidobacteria_Gp4_order_incertae_sedis(100);Acidobacteria_Gp4_family_incertae_sedis(100);Gp4(100);
Otu01459	437	Bacteria(100);"Acidobacteria"(100);Acidobacteria_Gp4(100);Acidobacteria_Gp4_order_incertae_sedis(100);Acidobacteria_Gp4_family_incertae_sedis(100);Gp4(100);
Otu01460	197	Bacteria(100);"Actinobacteria"(100);Actinobacteria(100);Actinomycetales(100);unclassified(100);unclassified(100);
Otu01461	461	Bacteria(100);"Proteobacteria"(100);Alphaproteobacteria(100);Rhodobacterales(100);Rhodobacteraceae(100);unclassified(87);
Otu01462	116	Bacteria(100);"Proteobacteria"(100);Gammaproteobacteria(100);unclassified(100);unclassified(100);unclassified(100);
Otu01463	301	Bacteria(100);"Actinobacteria"(100);Actinobacteria(100);Acidimicrobiales(100);unclassified(94);unclassified(94);
Otu01464	554	Bacteria(100);"Bacteroidetes"(100);"Bacteroidia"(100);"Bacteroidales"(100);"Porphyromonadaceae"(100);unclassified(97);
Otu01465	1121	Bacteria(100);"Proteobacteria"(100);Betaproteobacteria(100);Burkholderiales(100);Burkholderiaceae(100);Burkholderia(100);
Otu01466	150	Bacteria(100);Firmicutes(100);Clostridia(100);Clostridiales(100);Peptococcaceae_1(100);Desulfosporosinus(98);
Otu01467	328	Bacteria(100);"Bacteroidetes"(100);"Sphingobacteria"(100);"Sphingobacteriales"(100);Chitinophagaceae(95);unclassified(95);
Otu01468	425	Bacteria(100);"Bacteroidetes"(100);"Sphingobacteria"(100);"Sphingobacteriales"(100);Cytophagaceae(59);unclassified(59);
Otu01469	103	Bacteria(100);"Proteobacteria"(100);Deltaproteobacteria(100);unclassified(100);unclassified(100);unclassified(100);
Otu01470	120	Bacteria(100);unclassified(100);unclassified(100);unclassified(100);unclassified(100);unclassified(100);
Otu01471	330	Bacteria(100);"Proteobacteria"(100);Betaproteobacteria(100);Rhodocyclales(100);Rhodocyclaceae(100);unclassified(75);
Otu01472	1434	Bacteria(100);"Proteobacteria"(100);Betaproteobacteria(100);Rhodocyclales(100);Rhodocyclaceae(100);unclassified(59);
Otu01473	373	Bacteria(100);unclassified(100);unclassified(100);unclassified(100);unclassified(100);unclassified(100);
Otu01474	671	Bacteria(100);unclassified(100);unclassified(100);unclassified(100);unclassified(100);unclassified(100);
Otu01475	225	Bacteria(100);unclassified(100);unclassified(100);unclassified(100);unclassified(100);unclassified(100);
Otu01476	266	Bacteria(100);"Proteobacteria"(100);Gammaproteobacteria(100);unclassified(100);unclassified(100);unclassified(100);
Otu01477	263	Bacteria(100);"Acidobacteria"(100);Acidobacteria_Gp6(100);Acidobacteria_Gp6_order_incertae_sedis(100);Acidobacteria_Gp6_family_incertae_sedis(100);Gp6(100);
Otu01478	80	Bacteria(100);unclassified(100);unclassified(100);unclassified(100);unclassified(100);unclassified(100);
Otu01479	165	Bacteria(100);unclassified(100);unclassified(100);unclassified(100);unclassified(100);unclassified(100);
Otu01480	149	Bacteria(100);unclassified(100);unclassified(100);unclassified(100);unclassified(100);unclassified(100);
Otu01481	346	Bacteria(100);"Proteobacteria"(100);Betaproteobacteria(100);Burkholderiales(100);unclassified(94);unclassified(94);
Otu01482	246	Bacteria(100);unclassified(100);unclassified(100);unclassified(100);unclassified(100);unclassified(100);
Otu01483	1327	Bacteria(100);"Acidobacteria"(100);Holophagae(100);Holophagales(100);Holophagaceae(100);Geothrix(100);
Otu01484	304	Bacteria(100);"Bacteroidetes"(100);"Bacteroidia"(100);"Bacteroidales"(100);"Porphyromonadaceae"(100);Parabacteroides(100);
Otu01485	402	Bacteria(100);"Verrucomicrobia"(100);Subdivision3(100);Subdivision3_order_incertae_sedis(100);Subdivision3_family_incertae_sedis(100);3_genus_incertae_sedis(100);
Otu01486	451	Bacteria(100);unclassified(100);unclassified(100);unclassified(100);unclassified(100);unclassified(100);
Otu01487	220	Bacteria(100);"Proteobacteria"(100);Gammaproteobacteria(100);Xanthomonadales(100);Sinobacteraceae(100);Nevskia(100);
Otu01488	462	Bacteria(100);"Bacteroidetes"(100);"Sphingobacteria"(100);"Sphingobacteriales"(100);Sphingobacteriaceae(100);Pedobacter(100);
Otu01489	201	Bacteria(100);unclassified(100);unclassified(100);unclassified(100);unclassified(100);unclassified(100);
Otu01490	313	Bacteria(100);"Proteobacteria"(100);Alphaproteobacteria(100);Rhodospirillales(100);Acetobacteraceae(100);unclassified(100);
Otu01491	335	Bacteria(100);unclassified(100);unclassified(100);unclassified(100);unclassified(100);unclassified(100);
Otu01492	516	Bacteria(100);"Acidobacteria"(100);Acidobacteria_Gp16(100);Acidobacteria_Gp16_order_incertae_sedis(100);Acidobacteria_Gp16_family_incertae_sedis(100);Gp16(100);
Otu01493	532	Bacteria(100);"Bacteroidetes"(100);"Sphingobacteria"(100);"Sphingobacteriales"(100);unclassified(99);unclassified(99);
Otu01494	694	Bacteria(100);"Bacteroidetes"(100);"Sphingobacteria"(100);"Sphingobacteriales"(100);Chitinophagaceae(100);Ferruginibacter(54);
Otu01495	362	Bacteria(100);"Bacteroidetes"(100);"Sphingobacteria"(100);"Sphingobacteriales"(100);Chitinophagaceae(100);unclassified(100);
Otu01496	557	Bacteria(100);"Verrucomicrobia"(100);Subdivision3(100);Subdivision3_order_incertae_sedis(100);Subdivision3_family_incertae_sedis(100);3_genus_incertae_sedis(100);
Otu01497	142	Bacteria(100);"Proteobacteria"(100);Alphaproteobacteria(100);Rhodospirillales(100);unclassified(100);unclassified(100);
Otu01498	270	Bacteria(100);"Proteobacteria"(100);Alphaproteobacteria(100);Rhodospirillales(100);Acetobacteraceae(100);unclassified(100);
Otu01499	179	Bacteria(100);"Proteobacteria"(100);Gammaproteobacteria(100);Legionellales(100);Coxiellaceae(100);Aquicella(100);
Otu01500	366	Bacteria(100);"Actinobacteria"(100);Actinobacteria(100);unclassified(100);unclassified(100);unclassified(100);
Otu01501	547	Bacteria(100);"Actinobacteria"(100);Actinobacteria(100);unclassified(100);unclassified(100);unclassified(100);
Otu01502	620	Bacteria(100);"Bacteroidetes"(100);Flavobacteria(100);"Flavobacteriales"(100);Flavobacteriaceae(100);Flavobacterium(100);
Otu01503	216	Bacteria(100);Cyanobacteria_Chloroplast(100);Cyanobacteria(100);Cyanobacteria_order_incertae_sedis(100);unclassified(98);unclassified(98);
Otu01504	1841	Bacteria(100);Firmicutes(100);Clostridia(100);Clostridiales(100);Lachnospiraceae(100);Clostridium_XlVa(80);
Otu01505	1271	Bacteria(100);Firmicutes(100);Clostridia(100);Clostridiales(100);Lachnospiraceae(100);Clostridium_XlVa(100);
Otu01506	299	Bacteria(100);"Bacteroidetes"(100);"Bacteroidetes"_incertae_sedis_class_incertae_sedis(100);"Bacteroidetes"_incertae_sedis_order_incertae_sedis(100);"Bacteroidetes"_incertae_sedis_family_incertae_sedis(100);Ohtaekwangia(100);
Otu01507	2178	Bacteria(100);"Proteobacteria"(100);Gammaproteobacteria(100);Pseudomonadales(100);Moraxellaceae(100);Moraxella(100);
Otu01508	428	Bacteria(100);Cyanobacteria_Chloroplast(100);Chloroplast(100);Chloroplast_order_incertae_sedis(100);Chloroplast(100);unclassified(100);
Otu01509	150	Bacteria(100);"Proteobacteria"(100);unclassified(100);unclassified(100);unclassified(100);unclassified(100);
Otu01510	160	Bacteria(100);"Chloroflexi"(100);unclassified(100);unclassified(100);unclassified(100);unclassified(100);
Otu01511	312	Bacteria(100);unclassified(100);unclassified(100);unclassified(100);unclassified(100);unclassified(100);
Otu01512	340	Bacteria(100);"Actinobacteria"(100);Actinobacteria(100);Actinomycetales(100);Streptosporangiaceae(100);Planotetraspora(53);
Otu01513	353	Bacteria(100);"Actinobacteria"(100);Actinobacteria(100);Actinomycetales(100);Nocardiaceae(100);Nocardia(100);
Otu01514	457	Bacteria(100);"Actinobacteria"(100);Actinobacteria(100);Actinomycetales(100);Nocardioidaceae(100);Nocardioides(100);
Otu01515	164	Bacteria(100);"Actinobacteria"(100);Actinobacteria(100);Actinomycetales(100);unclassified(100);unclassified(100);
Otu01516	587	Bacteria(100);"Proteobacteria"(100);Betaproteobacteria(100);unclassified(100);unclassified(100);unclassified(100);
Otu01517	1746	Bacteria(100);"Proteobacteria"(100);Betaproteobacteria(100);unclassified(100);unclassified(100);unclassified(100);
Otu01518	1109	Bacteria(100);"Proteobacteria"(100);Betaproteobacteria(100);unclassified(100);unclassified(100);unclassified(100);
Otu01519	302	Bacteria(100);"Acidobacteria"(100);Acidobacteria_Gp17(100);Acidobacteria_Gp17_order_incertae_sedis(100);Acidobacteria_Gp17_family_incertae_sedis(100);Gp17(100);
Otu01520	106	Bacteria(100);"Proteobacteria"(100);Gammaproteobacteria(100);unclassified(100);unclassified(100);unclassified(100);
Otu01521	220	Bacteria(100);"Proteobacteria"(100);Gammaproteobacteria(100);unclassified(100);unclassified(100);unclassified(100);
Otu01522	946	Bacteria(100);"Proteobacteria"(100);Gammaproteobacteria(100);unclassified(100);unclassified(100);unclassified(100);
Otu01523	196	Bacteria(100);unclassified(100);unclassified(100);unclassified(100);unclassified(100);unclassified(100);
Otu01524	38	Bacteria(100);"Proteobacteria"(100);Alphaproteobacteria(100);unclassified(100);unclassified(100);unclassified(100);
Otu01525	111	Bacteria(100);"Proteobacteria"(100);Alphaproteobacteria(100);unclassified(100);unclassified(100);unclassified(100);
Otu01526	92	Bacteria(100);"Chlamydiae"(100);Chlamydiae(100);Chlamydiales(100);Parachlamydiaceae(100);unclassified(95);
Otu01527	61	Bacteria(100);"Chlamydiae"(100);Chlamydiae(100);Chlamydiales(100);Parachlamydiaceae(100);unclassified(96);
Otu01528	671	Bacteria(100);unclassified(100);unclassified(100);unclassified(100);unclassified(100);unclassified(100);
Otu01529	166	Bacteria(100);unclassified(100);unclassified(100);unclassified(100);unclassified(100);unclassified(100);
Otu01530	730	Bacteria(100);"Actinobacteria"(100);Actinobacteria(100);unclassified(100);unclassified(100);unclassified(100);
Otu01531	61	Bacteria(100);"Proteobacteria"(100);Deltaproteobacteria(100);Myxococcales(100);unclassified(86);unclassified(86);
Otu01532	208	Bacteria(100);"Actinobacteria"(100);Actinobacteria(100);unclassified(100);unclassified(100);unclassified(100);
Otu01533	168	Bacteria(100);"Proteobacteria"(100);Alphaproteobacteria(100);Alphaproteobacteria_order_incertae_sedis(100);Alphaproteobacteria_family_incertae_sedis(100);Rhizomicrobium(100);
Otu01534	184	Bacteria(100);unclassified(100);unclassified(100);unclassified(100);unclassified(100);unclassified(100);
Otu01535	66	Bacteria(100);unclassified(100);unclassified(100);unclassified(100);unclassified(100);unclassified(100);
Otu01536	256	Bacteria(100);"Proteobacteria"(100);Alphaproteobacteria(100);Sphingomonadales(100);Erythrobacteraceae(100);Altererythrobacter(57);
Otu01537	3088	Bacteria(100);"Proteobacteria"(100);Alphaproteobacteria(100);Sphingomonadales(100);unclassified(100);unclassified(100);
Otu01538	159	Bacteria(100);unclassified(100);unclassified(100);unclassified(100);unclassified(100);unclassified(100);
Otu01539	4134	Bacteria(100);"Bacteroidetes"(100);unclassified(100);unclassified(100);unclassified(100);unclassified(100);
Otu01540	379	Bacteria(100);"Proteobacteria"(100);Alphaproteobacteria(100);Rhizobiales(100);Bradyrhizobiaceae(90);Bosea(90);
Otu01541	124	Bacteria(100);unclassified(100);unclassified(100);unclassified(100);unclassified(100);unclassified(100);
Otu01542	1165	Bacteria(100);"Proteobacteria"(100);Gammaproteobacteria(100);Pasteurellales(100);Pasteurellaceae(100);Haemophilus(51);
Otu01543	725	Bacteria(100);Firmicutes(100);Bacilli(100);Bacillales(100);unclassified(99);unclassified(99);
Otu01544	1008	Bacteria(100);"Actinobacteria"(100);Actinobacteria(100);Acidimicrobiales(100);unclassified(98);unclassified(98);
Otu01545	365	Bacteria(100);"Actinobacteria"(100);Actinobacteria(100);Acidimicrobiales(100);unclassified(68);unclassified(68);
Otu01546	124	Bacteria(100);unclassified(100);unclassified(100);unclassified(100);unclassified(100);unclassified(100);
Otu01547	542	Bacteria(100);"Verrucomicrobia"(100);unclassified(100);unclassified(100);unclassified(100);unclassified(100);
Otu01548	122	Bacteria(100);unclassified(100);unclassified(100);unclassified(100);unclassified(100);unclassified(100);
Otu01549	104	Bacteria(100);"Acidobacteria"(100);Acidobacteria_Gp6(100);Acidobacteria_Gp6_order_incertae_sedis(100);Acidobacteria_Gp6_family_incertae_sedis(100);Gp6(100);
Otu01550	755	Bacteria(100);"Actinobacteria"(100);Actinobacteria(100);Acidimicrobiales(100);unclassified(98);unclassified(98);
Otu01551	135	Bacteria(100);unclassified(100);unclassified(100);unclassified(100);unclassified(100);unclassified(100);
Otu01552	224	Bacteria(100);unclassified(100);unclassified(100);unclassified(100);unclassified(100);unclassified(100);
Otu01553	100	Bacteria(100);Firmicutes(100);Bacilli(100);Bacillales(100);Paenibacillaceae_1(59);unclassified(59);
Otu01554	679	Bacteria(100);unclassified(100);unclassified(100);unclassified(100);unclassified(100);unclassified(100);
Otu01555	1289	Bacteria(100);unclassified(100);unclassified(100);unclassified(100);unclassified(100);unclassified(100);
Otu01556	508	Bacteria(100);unclassified(100);unclassified(100);unclassified(100);unclassified(100);unclassified(100);
Otu01557	409	Bacteria(100);unclassified(100);unclassified(100);unclassified(100);unclassified(100);unclassified(100);
Otu01558	162	Bacteria(100);unclassified(100);unclassified(100);unclassified(100);unclassified(100);unclassified(100);
Otu01559	323	Bacteria(100);unclassified(100);unclassified(100);unclassified(100);unclassified(100);unclassified(100);
Otu01560	157	Bacteria(100);"Proteobacteria"(100);Deltaproteobacteria(100);Myxococcales(100);unclassified(100);unclassified(100);
Otu01561	265	Bacteria(100);"Deinococcus-Thermus"(100);Deinococci(100);Deinococcales(100);Deinococcaceae(100);Deinococcus(100);
Otu01562	710	Bacteria(100);"Proteobacteria"(100);Alphaproteobacteria(100);unclassified(100);unclassified(100);unclassified(100);
Otu01563	567	Bacteria(100);"Proteobacteria"(100);Alphaproteobacteria(100);Rhizobiales(100);unclassified(100);unclassified(100);
Otu01564	212	Bacteria(100);"Proteobacteria"(100);Alphaproteobacteria(100);Sphingomonadales(100);Sphingomonadaceae(100);unclassified;
Otu01565	203	Bacteria(100);"Bacteroidetes"(100);unclassified(100);unclassified(100);unclassified(100);unclassified(100);
Otu01566	11202	Bacteria(100);"Bacteroidetes"(100);Flavobacteria(100);"Flavobacteriales"(100);Flavobacteriaceae(100);unclassified(100);
Otu01567	1437	Bacteria(100);Cyanobacteria_Chloroplast(100);Cyanobacteria(100);Cyanobacteria_order_incertae_sedis(100);Family_I(100);GpI(100);
Otu01568	928	Bacteria(100);"Proteobacteria"(100);Alphaproteobacteria(100);Rhizobiales(100);unclassified(100);unclassified(100);
Otu01569	425	Bacteria(100);"Proteobacteria"(100);Alphaproteobacteria(100);Caulobacterales(100);Caulobacteraceae(97);Asticcacaulis(69);
Otu01570	528	Bacteria(100);"Proteobacteria"(100);Betaproteobacteria(100);unclassified(100);unclassified(100);unclassified(100);
Otu01571	110	Bacteria(100);"Acidobacteria"(100);Acidobacteria_Gp17(100);Acidobacteria_Gp17_order_incertae_sedis(100);Acidobacteria_Gp17_family_incertae_sedis(100);Gp17(100);
Otu01572	1414	Bacteria(100);"Proteobacteria"(100);Alphaproteobacteria(100);Rhizobiales(100);Methylocystaceae(67);Hansschlegelia(63);
Otu01573	1055	Bacteria(100);"Proteobacteria"(100);Alphaproteobacteria(100);Rhizobiales(100);Phyllobacteriaceae(99);Mesorhizobium(99);
Otu01574	2404	Bacteria(100);"Proteobacteria"(100);Alphaproteobacteria(100);Rhizobiales(100);Phyllobacteriaceae(63);Phyllobacterium(63);
Otu01575	652	Bacteria(100);"Verrucomicrobia"(100);Spartobacteria(100);Spartobacteria_order_incertae_sedis(100);Spartobacteria_family_incertae_sedis(100);Spartobacteria_genera_incertae_sedis(100);
Otu01576	633	Bacteria(100);"Proteobacteria"(100);Alphaproteobacteria(100);Rhodobacterales(100);Rhodobacteraceae(100);unclassified(88);
Otu01577	127	Bacteria(100);"Proteobacteria"(100);Deltaproteobacteria(100);Myxococcales(100);Polyangiaceae(100);unclassified(99);
Otu01578	308	Bacteria(100);"Acidobacteria"(100);Acidobacteria_Gp4(100);Acidobacteria_Gp4_order_incertae_sedis(100);Acidobacteria_Gp4_family_incertae_sedis(100);Gp4(100);
Otu01579	1027	Bacteria(100);"Actinobacteria"(100);Actinobacteria(100);Actinomycetales(100);Kineosporiaceae(95);Quadrisphaera(95);
Otu01580	2781	Bacteria(100);"Actinobacteria"(100);Actinobacteria(100);Actinomycetales(100);Nocardioidaceae(100);unclassified(97);
Otu01581	1148	Bacteria(100);"Actinobacteria"(100);Actinobacteria(100);Actinomycetales(100);Corynebacteriaceae(100);Corynebacterium(100);
Otu01582	163	Bacteria(100);"Actinobacteria"(100);Actinobacteria(100);Actinomycetales(100);unclassified(100);unclassified(100);
Otu01583	1246	Bacteria(100);"Actinobacteria"(100);Actinobacteria(100);Actinomycetales(100);Nocardiaceae(100);Gordonia(100);
Otu01584	1520	Bacteria(100);"Proteobacteria"(100);unclassified(100);unclassified(100);unclassified(100);unclassified(100);
Otu01585	147	Bacteria(100);"Proteobacteria"(100);unclassified(100);unclassified(100);unclassified(100);unclassified(100);
Otu01586	111	Bacteria(100);Firmicutes(100);Clostridia(100);Clostridiales(100);Clostridiales_Incertae_Sedis_XIII(79);Anaerovorax(79);
Otu01587	1031	Bacteria(100);Cyanobacteria_Chloroplast(100);Chloroplast(100);Chloroplast_order_incertae_sedis(100);Chloroplast(100);Bacillariophyta(100);
Otu01588	3547	Bacteria(100);Cyanobacteria_Chloroplast(100);Chloroplast(100);Chloroplast_order_incertae_sedis(100);Chloroplast(100);Bacillariophyta(100);
Otu01589	366	Bacteria(100);"Verrucomicrobia"(100);Opitutae(100);Opitutales(100);Opitutaceae(100);Opitutus(100);
Otu01590	92	Bacteria(100);"Proteobacteria"(100);Betaproteobacteria(100);Burkholderiales(100);Comamonadaceae(86);unclassified(86);
Otu01591	57	Bacteria(100);"Proteobacteria"(100);Betaproteobacteria(100);Burkholderiales(100);Comamonadaceae(100);unclassified(67);
Otu01592	447	Bacteria(100);"Acidobacteria"(100);Acidobacteria_Gp16(100);Acidobacteria_Gp16_order_incertae_sedis(100);Acidobacteria_Gp16_family_incertae_sedis(100);Gp16(100);
Otu01593	165	Bacteria(100);"Bacteroidetes"(100);"Sphingobacteria"(100);"Sphingobacteriales"(100);Chitinophagaceae(81);unclassified(81);
Otu01594	1159	Bacteria(100);"Bacteroidetes"(100);"Sphingobacteria"(100);"Sphingobacteriales"(100);Chitinophagaceae(100);Ferruginibacter(99);
Otu01595	281	Bacteria(100);"Bacteroidetes"(100);"Sphingobacteria"(100);"Sphingobacteriales"(100);Sphingobacteriaceae(100);unclassified(59);
Otu01596	527	Bacteria(100);"Bacteroidetes"(100);"Sphingobacteria"(100);"Sphingobacteriales"(100);Cytophagaceae(100);Fibrella(59);
Otu01597	331	Bacteria(100);"Bacteroidetes"(100);"Sphingobacteria"(100);"Sphingobacteriales"(100);Cytophagaceae(100);Adhaeribacter(100);
Otu01598	7330	Bacteria(100);"Bacteroidetes"(100);"Bacteroidia"(100);"Bacteroidales"(100);Bacteroidaceae(100);Bacteroides(100);
Otu01599	189	Bacteria(100);"Acidobacteria"(100);Acidobacteria_Gp6(100);Acidobacteria_Gp6_order_incertae_sedis(100);Acidobacteria_Gp6_family_incertae_sedis(100);Gp6(100);
Otu01600	663	Bacteria(100);"Acidobacteria"(100);Acidobacteria_Gp6(100);Acidobacteria_Gp6_order_incertae_sedis(100);Acidobacteria_Gp6_family_incertae_sedis(100);Gp6(100);
Otu01601	133	Bacteria(100);"Planctomycetes"(100);"Planctomycetacia"(100);Planctomycetales(100);Planctomycetaceae(100);Gemmata(91);
Otu01602	109	Bacteria(100);"Verrucomicrobia"(100);Subdivision3(100);Subdivision3_order_incertae_sedis(100);Subdivision3_family_incertae_sedis(100);3_genus_incertae_sedis(100);
Otu01603	413	Bacteria(100);"Proteobacteria"(100);Alphaproteobacteria(100);Rhodospirillales(100);unclassified(100);unclassified(100);
Otu01604	268	Bacteria(100);"Proteobacteria"(100);Alphaproteobacteria(100);Rhodospirillales(100);Acetobacteraceae(100);unclassified(100);
Otu01605	419	Bacteria(100);"Proteobacteria"(100);Deltaproteobacteria(100);Myxococcales(100);Polyangiaceae(55);Byssovorax(51);
Otu01606	368	Bacteria(100);"Proteobacteria"(100);Deltaproteobacteria(100);Myxococcales(100);unclassified(100);unclassified(100);
Otu01607	268	Bacteria(100);unclassified(100);unclassified(100);unclassified(100);unclassified(100);unclassified(100);
Otu01608	416	Bacteria(100);"Proteobacteria"(100);Alphaproteobacteria(100);Rhizobiales(100);Bradyrhizobiaceae(70);Rhodoblastus(70);
Otu01609	431	Bacteria(100);"Bacteroidetes"(100);"Bacteroidia"(100);"Bacteroidales"(100);"Porphyromonadaceae"(100);Paludibacter(100);
Otu01610	570	Bacteria(100);"Bacteroidetes"(100);"Bacteroidia"(100);"Bacteroidales"(100);Bacteroidaceae(100);Bacteroides(100);
Otu01611	667	Bacteria(100);unclassified(100);unclassified(100);unclassified(100);unclassified(100);unclassified(100);
Otu01612	213	Bacteria(100);"Planctomycetes"(100);"Planctomycetacia"(100);Planctomycetales(100);Planctomycetaceae(100);unclassified(100);
Otu01613	562	Bacteria(100);"Planctomycetes"(100);"Planctomycetacia"(100);Planctomycetales(100);Planctomycetaceae(100);Planctomyces(53);
Otu01614	318	Bacteria(100);"Acidobacteria"(100);Acidobacteria_Gp2(100);Acidobacteria_Gp2_order_incertae_sedis(100);Acidobacteria_Gp2_family_incertae_sedis(100);Gp2(100);
Otu01615	258	Bacteria(100);"Planctomycetes"(100);"Planctomycetacia"(100);Planctomycetales(100);Planctomycetaceae(100);Blastopirellula(90);
Otu01616	177	Bacteria(100);"Planctomycetes"(100);"Planctomycetacia"(100);Planctomycetales(100);Planctomycetaceae(100);unclassified(100);
Otu01617	232	Bacteria(100);"Planctomycetes"(100);"Planctomycetacia"(100);Planctomycetales(100);Planctomycetaceae(100);unclassified(100);
Otu01618	262	Bacteria(100);"Planctomycetes"(100);"Planctomycetacia"(100);Planctomycetales(100);Planctomycetaceae(100);Singulisphaera(100);
Otu01619	133	Bacteria(100);"Planctomycetes"(100);"Planctomycetacia"(100);Planctomycetales(100);Planctomycetaceae(100);unclassified(51);
Otu01620	71	Bacteria(100);"Chlamydiae"(100);Chlamydiae(100);Chlamydiales(100);Parachlamydiaceae(100);unclassified(100);
Otu01621	216	Bacteria(100);"Planctomycetes"(100);"Planctomycetacia"(100);Planctomycetales(100);Planctomycetaceae(100);Zavarzinella(76);
Otu01622	645	Bacteria(100);"Chlamydiae"(100);Chlamydiae(100);Chlamydiales(100);unclassified(100);unclassified(100);
Otu01623	185	Bacteria(100);"Proteobacteria"(100);Alphaproteobacteria(100);Rhizobiales(100);unclassified(62);unclassified(62);
Otu01624	917	Bacteria(100);"Acidobacteria"(100);Acidobacteria_Gp4(100);Acidobacteria_Gp4_order_incertae_sedis(100);Acidobacteria_Gp4_family_incertae_sedis(100);Gp4(100);
Otu01625	567	Bacteria(100);unclassified(100);unclassified(100);unclassified(100);unclassified(100);unclassified(100);
Otu01626	247	Bacteria(100);"Proteobacteria"(100);Alphaproteobacteria(100);Rhodospirillales(100);Acetobacteraceae(100);Roseomonas(100);
Otu01627	515	Bacteria(100);"Acidobacteria"(100);Acidobacteria_Gp4(100);Acidobacteria_Gp4_order_incertae_sedis(100);Acidobacteria_Gp4_family_incertae_sedis(100);Gp4(100);
Otu01628	271	Bacteria(100);"Bacteroidetes"(100);"Sphingobacteria"(100);"Sphingobacteriales"(100);Chitinophagaceae(54);unclassified(54);
Otu01629	224	Bacteria(100);"Bacteroidetes"(100);"Sphingobacteria"(100);"Sphingobacteriales"(100);Sphingobacteriaceae(100);Pedobacter(100);
Otu01630	335	Bacteria(100);"Bacteroidetes"(100);"Sphingobacteria"(100);"Sphingobacteriales"(100);Chitinophagaceae(100);unclassified(51);
Otu01631	119	Bacteria(100);Firmicutes(100);Bacilli(100);Bacillales(100);Paenibacillaceae_1(94);Paenibacillus(83);
Otu01632	274	Bacteria(100);"Actinobacteria"(100);Actinobacteria(100);Solirubrobacterales(100);unclassified(94);unclassified(94);
Otu01633	211	Bacteria(100);"Actinobacteria"(100);Actinobacteria(100);Solirubrobacterales(100);unclassified(67);unclassified(67);
Otu01634	621	Bacteria(100);unclassified(100);unclassified(100);unclassified(100);unclassified(100);unclassified(100);
Otu01635	512	Bacteria(100);"Proteobacteria"(100);Alphaproteobacteria(100);Rhodospirillales(100);Acetobacteraceae(100);unclassified(100);
Otu01636	108	Bacteria(100);unclassified(100);unclassified(100);unclassified(100);unclassified(100);unclassified(100);
Otu01637	377	Bacteria(100);unclassified(100);unclassified(100);unclassified(100);unclassified(100);unclassified(100);
Otu01638	187	Bacteria(100);unclassified(100);unclassified(100);unclassified(100);unclassified(100);unclassified(100);
Otu01639	139	Bacteria(100);unclassified(100);unclassified(100);unclassified(100);unclassified(100);unclassified(100);
Otu01640	419	Bacteria(100);unclassified(100);unclassified(100);unclassified(100);unclassified(100);unclassified(100);
Otu01641	539	Bacteria(100);unclassified(100);unclassified(100);unclassified(100);unclassified(100);unclassified(100);
Otu01642	80	Bacteria(100);unclassified(100);unclassified(100);unclassified(100);unclassified(100);unclassified(100);
Otu01643	218	Bacteria(100);unclassified(100);unclassified(100);unclassified(100);unclassified(100);unclassified(100);
Otu01644	668	Bacteria(100);"Acidobacteria"(100);Acidobacteria_Gp17(100);Acidobacteria_Gp17_order_incertae_sedis(100);Acidobacteria_Gp17_family_incertae_sedis(100);Gp17(100);
Otu01645	1421	Bacteria(100);Firmicutes(100);Clostridia(100);Clostridiales(100);unclassified(100);unclassified(100);
Otu01646	2002	Bacteria(100);Firmicutes(100);Clostridia(100);Clostridiales(100);Clostridiaceae_1(100);unclassified(100);
Otu01647	799	Bacteria(100);"Acidobacteria"(100);Acidobacteria_Gp4(100);Acidobacteria_Gp4_order_incertae_sedis(100);Acidobacteria_Gp4_family_incertae_sedis(100);Gp4(100);
Otu01648	1568	Bacteria(100);"Acidobacteria"(100);Acidobacteria_Gp4(100);Acidobacteria_Gp4_order_incertae_sedis(100);Acidobacteria_Gp4_family_incertae_sedis(100);Gp4(100);
Otu01649	431	Bacteria(100);"Actinobacteria"(100);Actinobacteria(100);Solirubrobacterales(100);Conexibacteraceae(100);Conexibacter(100);
Otu01650	200	Bacteria(100);"Proteobacteria"(100);unclassified(100);unclassified(100);unclassified(100);unclassified(100);
Otu01651	1538	Bacteria(100);"Proteobacteria"(100);unclassified(100);unclassified(100);unclassified(100);unclassified(100);
Otu01652	435	Bacteria(100);"Proteobacteria"(100);Gammaproteobacteria(100);unclassified(100);unclassified(100);unclassified(100);
Otu01653	123	Bacteria(100);Firmicutes(100);Clostridia(100);Clostridiales(100);Ruminococcaceae(100);Clostridium_III(100);
Otu01654	590	Bacteria(100);"Acidobacteria"(100);Acidobacteria_Gp17(100);Acidobacteria_Gp17_order_incertae_sedis(100);Acidobacteria_Gp17_family_incertae_sedis(100);Gp17(100);
Otu01655	2597	Bacteria(100);"Proteobacteria"(100);Gammaproteobacteria(100);Gammaproteobacteria_order_incertae_sedis(100);Gammaproteobacteria_family_incertae_sedis(100);Solimonas(100);
Otu01656	941	Bacteria(100);"Bacteroidetes"(100);unclassified(100);unclassified(100);unclassified(100);unclassified(100);
Otu01657	192	Bacteria(100);"Bacteroidetes"(100);unclassified(100);unclassified(100);unclassified(100);unclassified(100);
Otu01658	670	Bacteria(100);"Bacteroidetes"(100);unclassified(100);unclassified(100);unclassified(100);unclassified(100);
Otu01659	341	Bacteria(100);"Bacteroidetes"(100);unclassified(100);unclassified(100);unclassified(100);unclassified(100);
Otu01660	115	Bacteria(100);"Acidobacteria"(100);Acidobacteria_Gp5(100);Acidobacteria_Gp5_order_incertae_sedis(100);Acidobacteria_Gp5_family_incertae_sedis(100);Gp5(100);
Otu01661	283	Bacteria(100);"Proteobacteria"(100);Alphaproteobacteria(100);Rhodospirillales(100);unclassified(55);unclassified(55);
Otu01662	316	Bacteria(100);"Verrucomicrobia"(100);Subdivision3(100);Subdivision3_order_incertae_sedis(100);Subdivision3_family_incertae_sedis(100);3_genus_incertae_sedis(100);
Otu01663	130	Bacteria(100);"Verrucomicrobia"(100);Verrucomicrobiae(100);Verrucomicrobiales(100);Verrucomicrobiaceae(100);Verrucomicrobium(100);
Otu01664	141	Bacteria(100);"Verrucomicrobia"(100);Spartobacteria(100);Spartobacteria_order_incertae_sedis(100);Spartobacteria_family_incertae_sedis(100);Spartobacteria_genera_incertae_sedis(100);
Otu01665	291	Bacteria(100);"Acidobacteria"(100);Acidobacteria_Gp7(100);Acidobacteria_Gp7_order_incertae_sedis(100);Acidobacteria_Gp7_family_incertae_sedis(100);Gp7(100);
Otu01666	168	Bacteria(100);"Actinobacteria"(100);Actinobacteria(100);unclassified(100);unclassified(100);unclassified(100);
Otu01667	539	Bacteria(100);"Actinobacteria"(100);Actinobacteria(100);unclassified(100);unclassified(100);unclassified(100);
Otu01668	381	Bacteria(100);"Actinobacteria"(100);Actinobacteria(100);unclassified(100);unclassified(100);unclassified(100);
Otu01669	380	Bacteria(100);"Actinobacteria"(100);Actinobacteria(100);unclassified(100);unclassified(100);unclassified(100);
Otu01670	182	Bacteria(100);"Verrucomicrobia"(100);Verrucomicrobiae(100);Verrucomicrobiales(100);Verrucomicrobiaceae(100);Verrucomicrobium(88);
Otu01671	475	Bacteria(100);"Proteobacteria"(100);Alphaproteobacteria(100);Sphingomonadales(100);Sphingomonadaceae(100);Sphingomonas(91);
Otu01672	200	Bacteria(100);"Acidobacteria"(100);Holophagae(100);Holophagales(100);Holophagaceae(100);unclassified(83);
Otu01673	122	Bacteria(100);"Verrucomicrobia"(100);Subdivision3(100);Subdivision3_order_incertae_sedis(100);Subdivision3_family_incertae_sedis(100);3_genus_incertae_sedis(100);
Otu01674	71	Bacteria(100);unclassified(100);unclassified(100);unclassified(100);unclassified(100);unclassified(100);
Otu01675	159	Bacteria(100);unclassified(100);unclassified(100);unclassified(100);unclassified(100);unclassified(100);
Otu01676	680	Bacteria(100);"Proteobacteria"(100);Betaproteobacteria(100);unclassified(100);unclassified(100);unclassified(100);
Otu01677	168	Bacteria(100);"Proteobacteria"(100);Betaproteobacteria(100);unclassified(100);unclassified(100);unclassified(100);
Otu01678	226	Bacteria(100);"Proteobacteria"(100);Betaproteobacteria(100);unclassified(100);unclassified(100);unclassified(100);
Otu01679	253	Bacteria(100);"Actinobacteria"(100);Actinobacteria(100);Actinomycetales(100);unclassified(100);unclassified(100);
Otu01680	4999	Bacteria(100);"Actinobacteria"(100);Actinobacteria(100);Actinomycetales(100);unclassified(100);unclassified(100);
Otu01681	772	Bacteria(100);"Actinobacteria"(100);Actinobacteria(100);Actinomycetales(100);Micromonosporaceae(100);Catenuloplanes(99);
Otu01682	375	Bacteria(100);"Proteobacteria"(100);Betaproteobacteria(100);unclassified(100);unclassified(100);unclassified(100);
Otu01683	513	Bacteria(100);"Proteobacteria"(100);Betaproteobacteria(100);unclassified(100);unclassified(100);unclassified(100);
Otu01684	144	Bacteria(100);"Proteobacteria"(100);Gammaproteobacteria(100);Legionellales(100);Legionellaceae(100);Legionella(100);
Otu01685	469	Bacteria(100);"Proteobacteria"(100);Alphaproteobacteria(100);Sphingomonadales(100);Sphingomonadaceae(100);Sandarakinorhabdus(83);
Otu01686	261	Bacteria(100);"Proteobacteria"(100);Alphaproteobacteria(100);unclassified(100);unclassified(100);unclassified(100);
Otu01687	38	Bacteria(100);"Proteobacteria"(100);Betaproteobacteria(100);Burkholderiales(100);Comamonadaceae(100);unclassified(72);
Otu01688	728	Bacteria(100);"Armatimonadetes"(100);Armatimonadia(100);Armatimonadales(100);Armatimonadaceae(100);Armatimonas_Armatimonadetes_gp1(100);
Otu01689	199	Bacteria(100);"Proteobacteria"(100);unclassified(100);unclassified(100);unclassified(100);unclassified(100);
Otu01690	4161	Bacteria(100);"Planctomycetes"(100);"Planctomycetacia"(100);Planctomycetales(100);Planctomycetaceae(100);unclassified(100);
Otu01691	119	Bacteria(100);"Proteobacteria"(100);unclassified(100);unclassified(100);unclassified(100);unclassified(100);
Otu01692	287	Bacteria(100);"Proteobacteria"(100);unclassified(100);unclassified(100);unclassified(100);unclassified(100);
Otu01693	3925	Bacteria(100);"Acidobacteria"(100);Acidobacteria_Gp4(100);Acidobacteria_Gp4_order_incertae_sedis(100);Acidobacteria_Gp4_family_incertae_sedis(100);Gp4(100);
Otu01694	195	Bacteria(100);"Proteobacteria"(100);unclassified(100);unclassified(100);unclassified(100);unclassified(100);
Otu01695	146	Bacteria(100);"Planctomycetes"(100);"Planctomycetacia"(100);Planctomycetales(100);Planctomycetaceae(100);Gemmata(77);
Otu01696	140	Bacteria(100);"Proteobacteria"(100);Betaproteobacteria(100);unclassified(100);unclassified(100);unclassified(100);
Otu01697	108	Bacteria(100);"Proteobacteria"(100);Betaproteobacteria(100);unclassified(100);unclassified(100);unclassified(100);
Otu01698	649	Bacteria(100);"Proteobacteria"(100);Betaproteobacteria(100);unclassified(100);unclassified(100);unclassified(100);
Otu01699	534	Bacteria(100);"Actinobacteria"(100);Actinobacteria(100);Solirubrobacterales(100);Solirubrobacteraceae(65);Solirubrobacter(65);
Otu01700	474	Bacteria(100);"Actinobacteria"(100);Actinobacteria(100);Solirubrobacterales(100);unclassified(96);unclassified(96);
Otu01701	439	Bacteria(100);"Proteobacteria"(100);Alphaproteobacteria(100);Alphaproteobacteria_order_incertae_sedis(100);Alphaproteobacteria_family_incertae_sedis(100);Geminicoccus(100);
Otu01702	147	Bacteria(100);"Proteobacteria"(100);Gammaproteobacteria(100);unclassified(100);unclassified(100);unclassified(100);
Otu01703	708	Bacteria(100);"Verrucomicrobia"(100);unclassified(100);unclassified(100);unclassified(100);unclassified(100);
Otu01704	315	Bacteria(100);"Planctomycetes"(100);"Planctomycetacia"(100);Planctomycetales(100);Planctomycetaceae(100);Singulisphaera(100);
Otu01705	182	Bacteria(100);"Planctomycetes"(100);"Planctomycetacia"(100);Planctomycetales(100);Planctomycetaceae(100);Singulisphaera(94);
Otu01706	160	Bacteria(100);"Planctomycetes"(100);"Planctomycetacia"(100);Planctomycetales(100);Planctomycetaceae(100);Zavarzinella(87);
Otu01707	155	Bacteria(100);"Planctomycetes"(100);"Planctomycetacia"(100);Planctomycetales(100);Planctomycetaceae(100);unclassified(81);
Otu01708	198	Bacteria(100);"Planctomycetes"(100);"Planctomycetacia"(100);Planctomycetales(100);Planctomycetaceae(100);Singulisphaera(100);
Otu01709	144	Bacteria(100);"Planctomycetes"(100);"Planctomycetacia"(100);Planctomycetales(100);Planctomycetaceae(100);Singulisphaera(96);
Otu01710	169	Bacteria(100);Firmicutes(100);Clostridia(100);Clostridiales(100);Peptococcaceae_1(100);Desulfosporosinus(89);
Otu01711	1352	Bacteria(100);Firmicutes(100);Clostridia(100);Clostridiales(100);Clostridiaceae_1(100);Clostridium_sensu_stricto(100);
Otu01712	340	Bacteria(100);"Actinobacteria"(100);Actinobacteria(100);Actinomycetales(100);unclassified(95);unclassified(95);
Otu01713	1327	Bacteria(100);"Actinobacteria"(100);Actinobacteria(100);Actinomycetales(100);unclassified(100);unclassified(100);
Otu01714	1684	Bacteria(100);"Actinobacteria"(100);Actinobacteria(100);Actinomycetales(100);unclassified(100);unclassified(100);
Otu01715	85	Bacteria(100);"Proteobacteria"(100);Gammaproteobacteria(100);Legionellales(100);Coxiellaceae(100);Aquicella(100);
Otu01716	91	Bacteria(100);"Proteobacteria"(100);Gammaproteobacteria(100);Legionellales(100);Coxiellaceae(100);Aquicella(100);
Otu01717	733	Bacteria(100);"Armatimonadetes"(100);Armatimonadia(100);Armatimonadales(100);Armatimonadaceae(100);Armatimonas_Armatimonadetes_gp1(100);
Otu01718	117	Bacteria(100);"Actinobacteria"(100);Actinobacteria(100);unclassified(100);unclassified(100);unclassified(100);
Otu01719	1476	Bacteria(100);Cyanobacteria_Chloroplast(100);Chloroplast(100);Chloroplast_order_incertae_sedis(100);Chloroplast(100);Streptophyta(100);
Otu01720	377	Bacteria(100);"Proteobacteria"(100);Gammaproteobacteria(100);Xanthomonadales(100);Xanthomonadaceae(100);unclassified(100);
Otu01721	258	Bacteria(100);"Bacteroidetes"(100);"Sphingobacteria"(100);"Sphingobacteriales"(100);Cytophagaceae(100);Hymenobacter(100);
Otu01722	298	Bacteria(100);"Bacteroidetes"(100);"Sphingobacteria"(100);"Sphingobacteriales"(100);Chitinophagaceae(100);unclassified(100);
Otu01723	162	Bacteria(100);"Acidobacteria"(100);Acidobacteria_Gp6(100);Acidobacteria_Gp6_order_incertae_sedis(100);Acidobacteria_Gp6_family_incertae_sedis(100);Gp6(100);
Otu01724	269	Bacteria(100);"Acidobacteria"(100);Acidobacteria_Gp6(100);Acidobacteria_Gp6_order_incertae_sedis(100);Acidobacteria_Gp6_family_incertae_sedis(100);Gp6(100);
Otu01725	966	Bacteria(100);"Proteobacteria"(100);Epsilonproteobacteria(100);Campylobacterales(100);Campylobacteraceae(100);Arcobacter(100);
Otu01726	365	Bacteria(100);"Verrucomicrobia"(100);Spartobacteria(100);Spartobacteria_order_incertae_sedis(100);Spartobacteria_family_incertae_sedis(100);Spartobacteria_genera_incertae_sedis(100);
Otu01727	463	Bacteria(100);"Proteobacteria"(100);Alphaproteobacteria(100);Rhodospirillales(100);Acetobacteraceae(100);unclassified(69);
Otu01728	438	Bacteria(100);"Proteobacteria"(100);Deltaproteobacteria(100);unclassified(100);unclassified(100);unclassified(100);
Otu01729	84	Bacteria(100);"Proteobacteria"(100);Deltaproteobacteria(100);unclassified(100);unclassified(100);unclassified(100);
Otu01730	54	Bacteria(100);"Proteobacteria"(100);Betaproteobacteria(100);Burkholderiales(100);Comamonadaceae(100);unclassified(99);
Otu01731	276	Bacteria(100);"Actinobacteria"(100);Actinobacteria(100);unclassified(100);unclassified(100);unclassified(100);
Otu01732	242	Bacteria(100);"Actinobacteria"(100);Actinobacteria(100);unclassified(100);unclassified(100);unclassified(100);
Otu01733	109	Bacteria(100);"Proteobacteria"(100);Gammaproteobacteria(100);unclassified(100);unclassified(100);unclassified(100);
Otu01734	901	Bacteria(100);"Actinobacteria"(100);Actinobacteria(100);unclassified(100);unclassified(100);unclassified(100);
Otu01735	127	Bacteria(100);OD1(100);OD1_class_incertae_sedis(100);OD1_order_incertae_sedis(100);OD1_family_incertae_sedis(100);OD1_genus_incertae_sedis(100);
Otu01736	387	Bacteria(100);"Bacteroidetes"(100);"Sphingobacteria"(100);"Sphingobacteriales"(100);Sphingobacteriaceae(100);Parapedobacter(97);
Otu01737	179	Bacteria(100);"Actinobacteria"(100);Actinobacteria(100);Acidimicrobiales(100);unclassified(100);unclassified(100);
Otu01738	401	Bacteria(100);"Verrucomicrobia"(100);Verrucomicrobiae(100);Verrucomicrobiales(100);Verrucomicrobiaceae(100);Verrucomicrobium(100);
Otu01739	35	Bacteria(100);"Proteobacteria"(100);Betaproteobacteria(100);Burkholderiales(100);Comamonadaceae(95);unclassified(63);
Otu01740	355	Bacteria(100);"Proteobacteria"(100);Alphaproteobacteria(100);Rhodospirillales(100);Acetobacteraceae(100);unclassified(100);
Otu01741	436	Bacteria(100);"Proteobacteria"(100);Deltaproteobacteria(100);Myxococcales(100);Nannocystaceae(100);unclassified(100);
Otu01742	690	Bacteria(100);"Proteobacteria"(100);Alphaproteobacteria(100);Rhizobiales(100);Hyphomicrobiaceae(100);Pedomicrobium(88);
Otu01743	659	Bacteria(100);"Proteobacteria"(100);Alphaproteobacteria(100);Rhizobiales(100);unclassified(87);unclassified(87);
Otu01744	172	Bacteria(100);"Proteobacteria"(100);Deltaproteobacteria(100);Myxococcales(100);unclassified(82);unclassified(82);
Otu01745	335	Bacteria(100);"Proteobacteria"(100);Deltaproteobacteria(100);Myxococcales(100);unclassified(100);unclassified(100);
Otu01746	109	Bacteria(100);"Chlamydiae"(100);Chlamydiae(100);Chlamydiales(100);unclassified(100);unclassified(100);
Otu01747	122	Bacteria(100);"Verrucomicrobia"(100);Subdivision3(100);Subdivision3_order_incertae_sedis(100);Subdivision3_family_incertae_sedis(100);3_genus_incertae_sedis(100);
Otu01748	1077	Bacteria(100);unclassified(100);unclassified(100);unclassified(100);unclassified(100);unclassified(100);
Otu01749	266	Bacteria(100);"Proteobacteria"(100);Alphaproteobacteria(100);unclassified(100);unclassified(100);unclassified(100);
Otu01750	270	Bacteria(100);Firmicutes(100);Bacilli(100);Bacillales(100);unclassified(99);unclassified(99);
Otu01751	98	Bacteria(100);Firmicutes(100);Bacilli(100);Bacillales(100);Pasteuriaceae(100);Pasteuria(100);
Otu01752	1042	Bacteria(100);Cyanobacteria_Chloroplast(100);Cyanobacteria(100);Cyanobacteria_order_incertae_sedis(100);Family_I(100);GpI(100);
Otu01753	1078	Bacteria(100);"Bacteroidetes"(100);Flavobacteria(100);"Flavobacteriales"(100);Flavobacteriaceae(100);Flavobacterium(98);
Otu01754	681	Bacteria(100);"Proteobacteria"(100);Betaproteobacteria(100);Rhodocyclales(100);Rhodocyclaceae(100);Uliginosibacterium(51);
Otu01755	402	Bacteria(100);"Bacteroidetes"(100);Flavobacteria(100);"Flavobacteriales"(100);Flavobacteriaceae(100);Flavobacterium(100);
Otu01756	153	Bacteria(100);unclassified(100);unclassified(100);unclassified(100);unclassified(100);unclassified(100);
Otu01757	285	Bacteria(100);unclassified(100);unclassified(100);unclassified(100);unclassified(100);unclassified(100);
Otu01758	628	Bacteria(100);unclassified(100);unclassified(100);unclassified(100);unclassified(100);unclassified(100);
Otu01759	128	Bacteria(100);unclassified(100);unclassified(100);unclassified(100);unclassified(100);unclassified(100);
Otu01760	128	Bacteria(100);unclassified(100);unclassified(100);unclassified(100);unclassified(100);unclassified(100);
Otu01761	191	Bacteria(100);"Proteobacteria"(100);Gammaproteobacteria(100);Legionellales(100);Coxiellaceae(100);Aquicella(100);
Otu01762	138	Bacteria(100);unclassified(100);unclassified(100);unclassified(100);unclassified(100);unclassified(100);
Otu01763	451	Bacteria(100);unclassified(100);unclassified(100);unclassified(100);unclassified(100);unclassified(100);
Otu01764	1486	Bacteria(100);unclassified(100);unclassified(100);unclassified(100);unclassified(100);unclassified(100);
Otu01765	68	Bacteria(100);unclassified(100);unclassified(100);unclassified(100);unclassified(100);unclassified(100);
Otu01766	160	Bacteria(100);unclassified(100);unclassified(100);unclassified(100);unclassified(100);unclassified(100);
Otu01767	83	Bacteria(100);unclassified(100);unclassified(100);unclassified(100);unclassified(100);unclassified(100);
Otu01768	548	Bacteria(100);unclassified(100);unclassified(100);unclassified(100);unclassified(100);unclassified(100);
Otu01769	333	Bacteria(100);unclassified(100);unclassified(100);unclassified(100);unclassified(100);unclassified(100);
Otu01770	141	Bacteria(100);unclassified(100);unclassified(100);unclassified(100);unclassified(100);unclassified(100);
Otu01771	63	Bacteria(100);unclassified(100);unclassified(100);unclassified(100);unclassified(100);unclassified(100);
Otu01772	248	Bacteria(100);unclassified(100);unclassified(100);unclassified(100);unclassified(100);unclassified(100);
Otu01773	500	Bacteria(100);"Proteobacteria"(100);Alphaproteobacteria(100);Sphingomonadales(100);Sphingomonadaceae(100);Sphingomonas(64);
Otu01774	201	Bacteria(100);"Proteobacteria"(100);Alphaproteobacteria(100);Caulobacterales(100);Caulobacteraceae(100);unclassified(100);
Otu01775	247	Bacteria(100);"Bacteroidetes"(100);unclassified(100);unclassified(100);unclassified(100);unclassified(100);
Otu01776	2824	Bacteria(100);"Bacteroidetes"(100);unclassified(100);unclassified(100);unclassified(100);unclassified(100);
Otu01777	147	Bacteria(100);unclassified(100);unclassified(100);unclassified(100);unclassified(100);unclassified(100);
Otu01778	372	Bacteria(100);unclassified(100);unclassified(100);unclassified(100);unclassified(100);unclassified(100);
Otu01779	903	Bacteria(100);"Verrucomicrobia"(100);Spartobacteria(100);Spartobacteria_order_incertae_sedis(100);Spartobacteria_family_incertae_sedis(100);Spartobacteria_genera_incertae_sedis(77);
Otu01780	55	Bacteria(100);"Verrucomicrobia"(100);Spartobacteria(100);Spartobacteria_order_incertae_sedis(100);Spartobacteria_family_incertae_sedis(100);Spartobacteria_genera_incertae_sedis(100);
Otu01781	539	Bacteria(100);unclassified(100);unclassified(100);unclassified(100);unclassified(100);unclassified(100);
Otu01782	212	Bacteria(100);unclassified(100);unclassified(100);unclassified(100);unclassified(100);unclassified(100);
Otu01783	363	Bacteria(100);unclassified(100);unclassified(100);unclassified(100);unclassified(100);unclassified(100);
Otu01784	5705	Bacteria(100);"Proteobacteria"(100);Betaproteobacteria(100);Methylophilales(100);Methylophilaceae(100);Methylophilus(94);
Otu01785	174	Bacteria(100);unclassified(100);unclassified(100);unclassified(100);unclassified(100);unclassified(100);
Otu01786	1688	Bacteria(100);"Proteobacteria"(100);Betaproteobacteria(100);Neisseriales(100);Neisseriaceae(100);Vogesella(100);
Otu01787	157	Bacteria(100);unclassified(100);unclassified(100);unclassified(100);unclassified(100);unclassified(100);
Otu01788	168	Bacteria(100);unclassified(100);unclassified(100);unclassified(100);unclassified(100);unclassified(100);
Otu01789	532	Bacteria(100);"Proteobacteria"(100);Gammaproteobacteria(100);unclassified(100);unclassified(100);unclassified(100);
Otu01790	606	Bacteria(100);unclassified(100);unclassified(100);unclassified(100);unclassified(100);unclassified(100);
Otu01791	968	Bacteria(100);unclassified(100);unclassified(100);unclassified(100);unclassified(100);unclassified(100);
Otu01792	225	Bacteria(100);unclassified(100);unclassified(100);unclassified(100);unclassified(100);unclassified(100);
Otu01793	258	Bacteria(100);unclassified(100);unclassified(100);unclassified(100);unclassified(100);unclassified(100);
Otu01794	412	Bacteria(100);unclassified(100);unclassified(100);unclassified(100);unclassified(100);unclassified(100);
Otu01795	355	Bacteria(100);unclassified(100);unclassified(100);unclassified(100);unclassified(100);unclassified(100);
Otu01796	193	Bacteria(100);"Acidobacteria"(100);Acidobacteria_Gp1(100);Acidobacteria_Gp1_order_incertae_sedis(100);Acidobacteria_Gp1_family_incertae_sedis(100);Gp1(100);
Otu01797	1784	Bacteria(100);"Bacteroidetes"(100);"Sphingobacteria"(100);"Sphingobacteriales"(100);Cytophagaceae(100);Hymenobacter(100);
Otu01798	229	Bacteria(100);"Actinobacteria"(100);Actinobacteria(100);unclassified(100);unclassified(100);unclassified(100);
Otu01799	1446	Bacteria(100);"Proteobacteria"(100);Gammaproteobacteria(100);Pseudomonadales(100);Pseudomonadaceae(100);Pseudomonas(97);
Otu01800	143	Bacteria(100);"Acidobacteria"(100);Acidobacteria_Gp10(100);Acidobacteria_Gp10_order_incertae_sedis(100);Acidobacteria_Gp10_family_incertae_sedis(100);Gp10(100);
Otu01801	148	Bacteria(100);"Proteobacteria"(100);Alphaproteobacteria(100);Rhizobiales(100);unclassified(76);unclassified(76);
Otu01802	126	Bacteria(100);"Proteobacteria"(100);Alphaproteobacteria(100);Rhizobiales(100);unclassified(100);unclassified(100);
Otu01803	1752	Bacteria(100);"Actinobacteria"(100);Actinobacteria(100);Actinomycetales(100);unclassified(100);unclassified(100);
Otu01804	228	Bacteria(100);"Proteobacteria"(100);Alphaproteobacteria(100);Rhizobiales(100);unclassified(95);unclassified(95);
Otu01805	113	Bacteria(100);"Proteobacteria"(100);Betaproteobacteria(100);Burkholderiales(100);Comamonadaceae(98);unclassified(98);
Otu01806	341	Bacteria(100);"Actinobacteria"(100);Actinobacteria(100);Actinomycetales(100);Pseudonocardiaceae(100);Kutzneria(51);
Otu01807	47	Bacteria(100);"Actinobacteria"(100);Actinobacteria(100);Actinomycetales(100);Intrasporangiaceae(100);Phycicoccus(100);
Otu01808	535	Bacteria(100);"Bacteroidetes"(100);unclassified(100);unclassified(100);unclassified(100);unclassified(100);
Otu01809	184	Bacteria(100);"Acidobacteria"(100);Acidobacteria_Gp22(100);Acidobacteria_Gp22_order_incertae_sedis(100);Acidobacteria_Gp22_family_incertae_sedis(100);Gp22(100);
Otu01810	182	Bacteria(100);"Proteobacteria"(100);Gammaproteobacteria(100);Legionellales(100);Coxiellaceae(100);Aquicella(100);
Otu01811	166	Bacteria(100);unclassified(100);unclassified(100);unclassified(100);unclassified(100);unclassified(100);
Otu01812	1106	Bacteria(100);Firmicutes(100);Clostridia(100);Clostridiales(100);Clostridiaceae_1(100);Clostridium_sensu_stricto(100);
Otu01813	71	Bacteria(100);Firmicutes(100);Clostridia(100);Clostridiales(100);Ruminococcaceae(99);Clostridium_III(86);
Otu01814	35	Bacteria(100);Cyanobacteria_Chloroplast(100);Chloroplast(100);Chloroplast_order_incertae_sedis(100);Chloroplast(100);Bacillariophyta(100);
Otu01815	819	Bacteria(100);"Acidobacteria"(100);Acidobacteria_Gp10(100);Acidobacteria_Gp10_order_incertae_sedis(100);Acidobacteria_Gp10_family_incertae_sedis(100);Gp10(100);
Otu01816	705	Bacteria(100);"Proteobacteria"(100);Alphaproteobacteria(100);Rhodospirillales(100);Acetobacteraceae(100);Roseomonas(99);
Otu01817	416	Bacteria(100);"Proteobacteria"(100);Gammaproteobacteria(100);Xanthomonadales(100);Xanthomonadaceae(100);unclassified(100);
Otu01818	647	Bacteria(100);"Proteobacteria"(100);Gammaproteobacteria(100);Xanthomonadales(100);Xanthomonadaceae(100);Dokdonella(100);
Otu01819	420	Bacteria(100);"Proteobacteria"(100);Alphaproteobacteria(100);Rhodospirillales(100);Acetobacteraceae(100);Roseomonas(100);
Otu01820	251	Bacteria(100);"Proteobacteria"(100);Alphaproteobacteria(100);Rhodospirillales(100);Acetobacteraceae(100);unclassified(100);
Otu01821	36	Bacteria(100);"Verrucomicrobia"(100);Spartobacteria(100);Spartobacteria_order_incertae_sedis(100);Spartobacteria_family_incertae_sedis(100);Spartobacteria_genera_incertae_sedis(100);
Otu01822	129	Bacteria(100);"Proteobacteria"(100);unclassified(100);unclassified(100);unclassified(100);unclassified(100);
Otu01823	237	Bacteria(100);"Verrucomicrobia"(100);Subdivision3(100);Subdivision3_order_incertae_sedis(100);Subdivision3_family_incertae_sedis(100);3_genus_incertae_sedis(100);
Otu01824	203	Bacteria(100);"Proteobacteria"(100);Alphaproteobacteria(100);unclassified(100);unclassified(100);unclassified(100);
Otu01825	258	Bacteria(100);"Planctomycetes"(100);"Planctomycetacia"(100);Planctomycetales(100);Planctomycetaceae(100);unclassified(100);
Otu01826	203	Bacteria(100);"Gemmatimonadetes"(100);Gemmatimonadetes(100);Gemmatimonadales(100);Gemmatimonadaceae(100);Gemmatimonas(100);
Otu01827	422	Bacteria(100);"Planctomycetes"(100);"Planctomycetacia"(100);Planctomycetales(100);Planctomycetaceae(100);unclassified(100);
Otu01828	211	Bacteria(100);"Verrucomicrobia"(100);Verrucomicrobiae(100);Verrucomicrobiales(100);Verrucomicrobiaceae(100);Luteolibacter(64);
Otu01829	255	Bacteria(100);"Proteobacteria"(100);Betaproteobacteria(100);unclassified(100);unclassified(100);unclassified(100);
Otu01830	976	Bacteria(100);"Proteobacteria"(100);Betaproteobacteria(100);unclassified(100);unclassified(100);unclassified(100);
Otu01831	183	Bacteria(100);"Acidobacteria"(100);Acidobacteria_Gp2(100);Acidobacteria_Gp2_order_incertae_sedis(100);Acidobacteria_Gp2_family_incertae_sedis(100);Gp2(100);
Otu01832	272	Bacteria(100);"Proteobacteria"(100);Betaproteobacteria(100);unclassified(100);unclassified(100);unclassified(100);
Otu01833	246	Bacteria(100);"Proteobacteria"(100);Betaproteobacteria(100);unclassified(100);unclassified(100);unclassified(100);
Otu01834	180	Bacteria(100);"Proteobacteria"(100);unclassified(100);unclassified(100);unclassified(100);unclassified(100);
Otu01835	222	Bacteria(100);"Proteobacteria"(100);Gammaproteobacteria(100);unclassified(100);unclassified(100);unclassified(100);
Otu01836	574	Bacteria(100);"Verrucomicrobia"(100);Verrucomicrobiae(100);Verrucomicrobiales(100);Verrucomicrobiaceae(100);unclassified(84);
Otu01837	162	Bacteria(100);WS3(100);WS3_class_incertae_sedis(100);WS3_order_incertae_sedis(100);WS3_family_incertae_sedis(100);WS3_genus_incertae_sedis(100);
Otu01838	101	Bacteria(100);"Actinobacteria"(100);Actinobacteria(100);Solirubrobacterales(100);unclassified(91);unclassified(91);
Otu01839	411	Bacteria(100);"Acidobacteria"(100);Acidobacteria_Gp3(100);Acidobacteria_Gp3_order_incertae_sedis(100);Acidobacteria_Gp3_family_incertae_sedis(100);Gp3(100);
Otu01840	152	Bacteria(100);"Planctomycetes"(100);"Planctomycetacia"(100);Planctomycetales(100);Planctomycetaceae(100);unclassified(100);
Otu01841	295	Bacteria(100);"Acidobacteria"(100);Acidobacteria_Gp5(100);Acidobacteria_Gp5_order_incertae_sedis(100);Acidobacteria_Gp5_family_incertae_sedis(100);Gp5(100);
Otu01842	281	Bacteria(100);Firmicutes(100);Bacilli(100);Bacillales(100);Pasteuriaceae(100);Pasteuria(100);
Otu01843	268	Bacteria(100);"Proteobacteria"(100);unclassified(100);unclassified(100);unclassified(100);unclassified(100);
Otu01844	305	Bacteria(100);Firmicutes(100);Bacilli(100);Bacillales(100);Pasteuriaceae(100);Pasteuria(100);
Otu01845	1058	Bacteria(100);"Proteobacteria"(100);Alphaproteobacteria(100);Rhizobiales(100);unclassified(96);unclassified(96);
Otu01846	177	Bacteria(100);"Planctomycetes"(100);"Planctomycetacia"(100);Planctomycetales(100);Planctomycetaceae(100);Gemmata(100);
Otu01847	1129	Bacteria(100);"Bacteroidetes"(100);"Sphingobacteria"(100);"Sphingobacteriales"(100);Cytophagaceae(100);Cytophaga(100);
Otu01848	169	Bacteria(100);unclassified(100);unclassified(100);unclassified(100);unclassified(100);unclassified(100);
Otu01849	1221	Bacteria(100);"Actinobacteria"(100);Actinobacteria(100);Acidimicrobiales(100);unclassified(100);unclassified(100);
Otu01850	578	Bacteria(100);unclassified(100);unclassified(100);unclassified(100);unclassified(100);unclassified(100);
Otu01851	199	Bacteria(100);"Proteobacteria"(100);Gammaproteobacteria(100);unclassified(100);unclassified(100);unclassified(100);
Otu01852	127	Bacteria(100);unclassified(100);unclassified(100);unclassified(100);unclassified(100);unclassified(100);
Otu01853	174	Bacteria(100);unclassified(100);unclassified(100);unclassified(100);unclassified(100);unclassified(100);
Otu01854	106	Bacteria(100);"Proteobacteria"(100);Gammaproteobacteria(100);unclassified(100);unclassified(100);unclassified(100);
Otu01855	384	Bacteria(100);unclassified(100);unclassified(100);unclassified(100);unclassified(100);unclassified(100);
Otu01856	108	Bacteria(100);"Proteobacteria"(100);Gammaproteobacteria(100);unclassified(100);unclassified(100);unclassified(100);
Otu01857	68	Bacteria(100);"Planctomycetes"(100);"Planctomycetacia"(100);Planctomycetales(100);Planctomycetaceae(100);unclassified(100);
Otu01858	37	Bacteria(100);"Proteobacteria"(100);Betaproteobacteria(100);Burkholderiales(100);Comamonadaceae(82);unclassified(65);
Otu01859	678	Bacteria(100);"Bacteroidetes"(100);"Sphingobacteria"(100);"Sphingobacteriales"(100);Cytophagaceae(100);Hymenobacter(100);
Otu01860	486	Bacteria(100);"Proteobacteria"(100);Deltaproteobacteria(100);Myxococcales(100);unclassified(64);unclassified(64);
Otu01861	85	Bacteria(100);"Proteobacteria"(100);Deltaproteobacteria(100);Myxococcales(100);unclassified(100);unclassified(100);
Otu01862	909	Bacteria(100);"Proteobacteria"(100);Alphaproteobacteria(100);Rhizobiales(100);Methylobacteriaceae(100);Methylobacterium(68);
Otu01863	199	Bacteria(100);"Proteobacteria"(100);Alphaproteobacteria(100);Caulobacterales(100);Caulobacteraceae(100);Phenylobacterium(100);
Otu01864	349	Bacteria(100);"Verrucomicrobia"(100);Subdivision3(100);Subdivision3_order_incertae_sedis(100);Subdivision3_family_incertae_sedis(100);3_genus_incertae_sedis(100);
Otu01865	563	Bacteria(100);"Planctomycetes"(100);"Planctomycetacia"(100);Planctomycetales(100);Planctomycetaceae(100);Zavarzinella(88);
Otu01866	262	Bacteria(100);"Planctomycetes"(100);"Planctomycetacia"(100);Planctomycetales(100);Planctomycetaceae(100);unclassified(85);
Otu01867	112	Bacteria(100);"Verrucomicrobia"(100);Subdivision3(100);Subdivision3_order_incertae_sedis(100);Subdivision3_family_incertae_sedis(100);3_genus_incertae_sedis(100);
Otu01868	228	Bacteria(100);"Bacteroidetes"(100);unclassified(100);unclassified(100);unclassified(100);unclassified(100);
Otu01869	378	Bacteria(100);"Planctomycetes"(100);"Planctomycetacia"(100);Planctomycetales(100);Planctomycetaceae(100);Zavarzinella(95);
Otu01870	114	Bacteria(100);"Bacteroidetes"(100);unclassified(100);unclassified(100);unclassified(100);unclassified(100);
Otu01871	343	Bacteria(100);"Bacteroidetes"(100);unclassified(100);unclassified(100);unclassified(100);unclassified(100);
Otu01872	240	Bacteria(100);"Planctomycetes"(100);"Planctomycetacia"(100);Planctomycetales(100);Planctomycetaceae(100);unclassified(58);
Otu01873	181	Bacteria(100);"Planctomycetes"(100);"Planctomycetacia"(100);Planctomycetales(100);Planctomycetaceae(100);unclassified(100);
Otu01874	31	Bacteria(100);"Planctomycetes"(100);"Planctomycetacia"(100);Planctomycetales(100);Planctomycetaceae(100);unclassified(100);
Otu01875	131	Bacteria(100);"Planctomycetes"(100);"Planctomycetacia"(100);Planctomycetales(100);Planctomycetaceae(100);Zavarzinella(59);
Otu01876	403	Bacteria(100);"Planctomycetes"(100);"Planctomycetacia"(100);Planctomycetales(100);Planctomycetaceae(100);Singulisphaera(100);
Otu01877	300	Bacteria(100);Cyanobacteria_Chloroplast(100);Cyanobacteria(100);Cyanobacteria_order_incertae_sedis(100);unclassified(100);unclassified(100);
Otu01878	1627	Bacteria(100);Cyanobacteria_Chloroplast(100);unclassified(100);unclassified(100);unclassified(100);unclassified(100);
Otu01879	94	Bacteria(100);"Chloroflexi"(100);unclassified(100);unclassified(100);unclassified(100);unclassified(100);
Otu01880	327	Bacteria(100);"Chloroflexi"(100);unclassified(100);unclassified(100);unclassified(100);unclassified(100);
Otu01881	255	Bacteria(100);"Proteobacteria"(100);Alphaproteobacteria(100);Sphingomonadales(100);Sphingomonadaceae(100);Sphingomonas(69);
Otu01882	112	Bacteria(100);"Proteobacteria"(100);Gammaproteobacteria(100);Legionellales(100);Legionellaceae(100);Legionella(100);
Otu01883	472	Bacteria(100);"Bacteroidetes"(100);"Sphingobacteria"(100);"Sphingobacteriales"(100);Sphingobacteriaceae(100);unclassified(83);
Otu01884	769	Bacteria(100);"Proteobacteria"(100);Alphaproteobacteria(100);Sphingomonadales(100);Sphingomonadaceae(100);Sphingomonas(63);
Otu01885	429	Bacteria(100);"Proteobacteria"(100);Alphaproteobacteria(100);Sphingomonadales(100);Sphingomonadaceae(100);Sphingomonas(98);
Otu01886	313	Bacteria(100);"Bacteroidetes"(100);"Sphingobacteria"(100);"Sphingobacteriales"(100);Chitinophagaceae(100);Ferruginibacter(77);
Otu01887	551	Bacteria(100);"Proteobacteria"(100);Betaproteobacteria(100);Rhodocyclales(100);Rhodocyclaceae(100);Propionivibrio(100);
Otu01888	32	Bacteria(100);"Proteobacteria"(100);Gammaproteobacteria(100);Pseudomonadales(100);Pseudomonadaceae(100);Pseudomonas(94);
Otu01889	163	Bacteria(100);Firmicutes(100);Bacilli(100);Bacillales(100);Paenibacillaceae_1(100);Paenibacillus(100);
Otu01890	625	Bacteria(100);Firmicutes(100);Bacilli(100);Bacillales(100);Pasteuriaceae(100);Pasteuria(100);
Otu01891	267	Bacteria(100);"Acidobacteria"(100);Acidobacteria_Gp6(100);Acidobacteria_Gp6_order_incertae_sedis(100);Acidobacteria_Gp6_family_incertae_sedis(100);Gp6(100);
Otu01892	336	Bacteria(100);Cyanobacteria_Chloroplast(100);Cyanobacteria(100);Cyanobacteria_order_incertae_sedis(100);Family_IV(100);GpIV(100);
Otu01893	923	Bacteria(100);"Bacteroidetes"(100);"Sphingobacteria"(100);"Sphingobacteriales"(100);Cytophagaceae(100);Emticicia(100);
Otu01894	141	Bacteria(100);"Bacteroidetes"(100);"Sphingobacteria"(100);"Sphingobacteriales"(100);Cytophagaceae(100);unclassified(100);
Otu01895	374	Bacteria(100);"Proteobacteria"(100);Betaproteobacteria(100);Rhodocyclales(100);Rhodocyclaceae(100);unclassified(93);
Otu01896	549	Bacteria(100);"Bacteroidetes"(100);"Sphingobacteria"(100);"Sphingobacteriales"(100);Chitinophagaceae(100);unclassified(99);
Otu01897	458	Bacteria(100);"Proteobacteria"(100);Gammaproteobacteria(100);Methylococcales(100);Methylococcaceae(100);unclassified(100);
Otu01898	210	Bacteria(100);"Bacteroidetes"(100);Flavobacteria(100);"Flavobacteriales"(100);Flavobacteriaceae(100);Flavobacterium(100);
Otu01899	360	Bacteria(100);"Bacteroidetes"(100);unclassified(100);unclassified(100);unclassified(100);unclassified(100);
Otu01900	262	Bacteria(100);"Actinobacteria"(100);Actinobacteria(100);Acidimicrobiales(100);"Acidimicrobineae"_incertae_sedis(56);Aciditerrimonas(56);
Otu01901	358	Bacteria(100);"Proteobacteria"(100);Gammaproteobacteria(100);unclassified(100);unclassified(100);unclassified(100);
Otu01902	1192	Bacteria(100);"Proteobacteria"(100);Gammaproteobacteria(100);Xanthomonadales(100);Xanthomonadaceae(100);Pseudoxanthomonas(100);
Otu01903	162	Bacteria(100);"Proteobacteria"(100);Deltaproteobacteria(100);Syntrophobacterales(100);Syntrophobacteraceae(100);Syntrophobacter(65);
Otu01904	1102	Bacteria(100);"Acidobacteria"(100);Acidobacteria_Gp16(100);Acidobacteria_Gp16_order_incertae_sedis(100);Acidobacteria_Gp16_family_incertae_sedis(100);Gp16(100);
Otu01905	82	Bacteria(100);unclassified(100);unclassified(100);unclassified(100);unclassified(100);unclassified(100);
Otu01906	31	Bacteria(100);"Acidobacteria"(100);Acidobacteria_Gp6(100);Acidobacteria_Gp6_order_incertae_sedis(100);Acidobacteria_Gp6_family_incertae_sedis(100);Gp6(100);
Otu01907	603	Bacteria(100);unclassified(100);unclassified(100);unclassified(100);unclassified(100);unclassified(100);
Otu01908	240	Bacteria(100);unclassified(100);unclassified(100);unclassified(100);unclassified(100);unclassified(100);
Otu01909	1189	Bacteria(100);Cyanobacteria_Chloroplast(100);Chloroplast(100);Chloroplast_order_incertae_sedis(100);Chloroplast(100);Streptophyta(100);
Otu01910	37	Bacteria(100);Cyanobacteria_Chloroplast(100);Chloroplast(100);Chloroplast_order_incertae_sedis(100);Chloroplast(100);Streptophyta(100);
Otu01911	89	Bacteria(100);unclassified(100);unclassified(100);unclassified(100);unclassified(100);unclassified(100);
Otu01912	356	Bacteria(100);unclassified(100);unclassified(100);unclassified(100);unclassified(100);unclassified(100);
Otu01913	266	Bacteria(100);unclassified(100);unclassified(100);unclassified(100);unclassified(100);unclassified(100);
Otu01914	1094	Bacteria(100);Firmicutes(100);Clostridia(100);Clostridiales(100);Clostridiaceae_1(100);unclassified(94);
Otu01915	177	Bacteria(100);unclassified(100);unclassified(100);unclassified(100);unclassified(100);unclassified(100);
Otu01916	92	Bacteria(100);unclassified(100);unclassified(100);unclassified(100);unclassified(100);unclassified(100);
Otu01917	475	Bacteria(100);"Actinobacteria"(100);Actinobacteria(100);Actinomycetales(100);unclassified(100);unclassified(100);
Otu01918	215	Bacteria(100);"Proteobacteria"(100);Alphaproteobacteria(100);unclassified(100);unclassified(100);unclassified(100);
Otu01919	551	Bacteria(100);"Actinobacteria"(100);Actinobacteria(100);Actinomycetales(100);Pseudonocardiaceae(100);Actinophytocola(89);
Otu01920	485	Bacteria(100);"Actinobacteria"(100);Actinobacteria(100);Actinomycetales(100);unclassified(100);unclassified(100);
Otu01921	324	Bacteria(100);"Proteobacteria"(100);Alphaproteobacteria(100);unclassified(100);unclassified(100);unclassified(100);
Otu01922	101	Bacteria(100);"Verrucomicrobia"(100);Subdivision3(100);Subdivision3_order_incertae_sedis(100);Subdivision3_family_incertae_sedis(100);3_genus_incertae_sedis(100);
Otu01923	557	Bacteria(100);unclassified(100);unclassified(100);unclassified(100);unclassified(100);unclassified(100);
Otu01924	310	Bacteria(100);unclassified(100);unclassified(100);unclassified(100);unclassified(100);unclassified(100);
Otu01925	751	Bacteria(100);unclassified(100);unclassified(100);unclassified(100);unclassified(100);unclassified(100);
Otu01926	104	Bacteria(100);unclassified(100);unclassified(100);unclassified(100);unclassified(100);unclassified(100);
Otu01927	457	Bacteria(100);unclassified(100);unclassified(100);unclassified(100);unclassified(100);unclassified(100);
Otu01928	211	Bacteria(100);"Armatimonadetes"(100);Armatimonadetes_gp5_class_incertae_sedis(100);Armatimonadetes_gp5_order_incetae_sedis(100);Armatimonadetes_gp5_family_incetae_sedis(100);Armatimonadetes_gp5(100);
Otu01929	157	Bacteria(100);"Actinobacteria"(100);Actinobacteria(100);Rubrobacterales(100);Rubrobacteraceae(100);Rubrobacter(100);
Otu01930	46	Bacteria(100);"Proteobacteria"(100);Deltaproteobacteria(100);Myxococcales(100);unclassified(81);unclassified(81);
Otu01931	95	Bacteria(100);unclassified(100);unclassified(100);unclassified(100);unclassified(100);unclassified(100);
Otu01932	261	Bacteria(100);"Verrucomicrobia"(100);Subdivision3(100);Subdivision3_order_incertae_sedis(100);Subdivision3_family_incertae_sedis(100);3_genus_incertae_sedis(100);
Otu01933	80	Bacteria(100);"Proteobacteria"(100);unclassified(100);unclassified(100);unclassified(100);unclassified(100);
Otu01934	197	Bacteria(100);"Proteobacteria"(100);unclassified(100);unclassified(100);unclassified(100);unclassified(100);
Otu01935	145	Bacteria(100);"Acidobacteria"(100);Acidobacteria_Gp5(100);Acidobacteria_Gp5_order_incertae_sedis(100);Acidobacteria_Gp5_family_incertae_sedis(100);Gp5(100);
Otu01936	82	Bacteria(100);"Verrucomicrobia"(100);Spartobacteria(100);Spartobacteria_order_incertae_sedis(100);Spartobacteria_family_incertae_sedis(100);Spartobacteria_genera_incertae_sedis(85);
Otu01937	218	Bacteria(100);"Proteobacteria"(100);Deltaproteobacteria(100);Bdellovibrionales(100);Bdellovibrionaceae(100);Bdellovibrio(100);
Otu01938	92	Bacteria(100);unclassified(100);unclassified(100);unclassified(100);unclassified(100);unclassified(100);
Otu01939	52	Bacteria(100);"Chlamydiae"(100);Chlamydiae(100);Chlamydiales(100);Parachlamydiaceae(100);unclassified(95);
Otu01940	69	Bacteria(100);unclassified(100);unclassified(100);unclassified(100);unclassified(100);unclassified(100);
Otu01941	208	Bacteria(100);unclassified(100);unclassified(100);unclassified(100);unclassified(100);unclassified(100);
Otu01942	217	Bacteria(100);"Proteobacteria"(100);Alphaproteobacteria(100);Rhizobiales(100);unclassified(91);unclassified(91);
Otu01943	728	Bacteria(100);"Proteobacteria"(100);Alphaproteobacteria(100);Rhizobiales(100);unclassified(71);unclassified(71);
Otu01944	497	Bacteria(100);"Proteobacteria"(100);Alphaproteobacteria(100);Rhodospirillales(100);Acetobacteraceae(100);unclassified(98);
Otu01945	331	Bacteria(100);unclassified(100);unclassified(100);unclassified(100);unclassified(100);unclassified(100);
Otu01946	467	Bacteria(100);unclassified(100);unclassified(100);unclassified(100);unclassified(100);unclassified(100);
Otu01947	214	Bacteria(100);"Proteobacteria"(100);Alphaproteobacteria(100);Rhodospirillales(100);Acetobacteraceae(100);Roseomonas(100);
Otu01948	1324	Bacteria(100);"Bacteroidetes"(100);"Sphingobacteria"(100);"Sphingobacteriales"(100);Cytophagaceae(100);Spirosoma(100);
Otu01949	59	Bacteria(100);"Chlamydiae"(100);Chlamydiae(100);Chlamydiales(100);Parachlamydiaceae(73);unclassified(73);
Otu01950	340	Bacteria(100);"Proteobacteria"(100);Alphaproteobacteria(100);Rhodospirillales(100);Rhodospirillaceae(75);unclassified(75);
Otu01951	279	Bacteria(100);"Proteobacteria"(100);Alphaproteobacteria(100);Rhodospirillales(100);Acetobacteraceae(100);unclassified(100);
Otu01952	195	Bacteria(100);"Proteobacteria"(100);Alphaproteobacteria(100);Rhodospirillales(100);unclassified(99);unclassified(99);
Otu01953	1792	Bacteria(100);"Verrucomicrobia"(100);Verrucomicrobiae(100);Verrucomicrobiales(100);Verrucomicrobiaceae(100);Luteolibacter(100);
Otu01954	323	Bacteria(100);"Proteobacteria"(100);Betaproteobacteria(100);Burkholderiales(100);unclassified(70);unclassified(70);
Otu01955	2058	Bacteria(100);"Proteobacteria"(100);Alphaproteobacteria(100);Rhizobiales(100);unclassified(100);unclassified(100);
Otu01956	2516	Bacteria(100);Firmicutes(100);Bacilli(100);Lactobacillales(100);Streptococcaceae(100);Streptococcus(100);
Otu01957	967	Bacteria(100);"Actinobacteria"(100);Actinobacteria(100);Actinomycetales(100);Nocardiaceae(100);Smaragdicoccus(100);
Otu01958	110	Bacteria(100);"Actinobacteria"(100);Actinobacteria(100);Actinomycetales(100);unclassified(100);unclassified(100);
Otu01959	436	Bacteria(100);"Proteobacteria"(100);Betaproteobacteria(100);unclassified(100);unclassified(100);unclassified(100);
Otu01960	582	Bacteria(100);"Proteobacteria"(100);Betaproteobacteria(100);unclassified(100);unclassified(100);unclassified(100);
Otu01961	854	Bacteria(100);"Proteobacteria"(100);Gammaproteobacteria(100);unclassified(100);unclassified(100);unclassified(100);
Otu01962	90	Bacteria(100);"Proteobacteria"(100);unclassified(100);unclassified(100);unclassified(100);unclassified(100);
Otu01963	150	Bacteria(100);"Proteobacteria"(100);Deltaproteobacteria(100);Myxococcales(100);Polyangiaceae(100);Chondromyces(97);
Otu01964	200	Bacteria(100);"Gemmatimonadetes"(100);Gemmatimonadetes(100);Gemmatimonadales(100);Gemmatimonadaceae(100);Gemmatimonas(100);
Otu01965	190	Bacteria(100);"Verrucomicrobia"(100);Subdivision3(100);Subdivision3_order_incertae_sedis(100);Subdivision3_family_incertae_sedis(100);3_genus_incertae_sedis(100);
Otu01966	139	Bacteria(100);"Verrucomicrobia"(100);Subdivision3(100);Subdivision3_order_incertae_sedis(100);Subdivision3_family_incertae_sedis(100);3_genus_incertae_sedis(100);
Otu01967	426	Bacteria(100);Firmicutes(100);Bacilli(100);Bacillales(100);Alicyclobacillaceae(100);Tumebacillus(100);
Otu01968	244	Bacteria(100);Firmicutes(100);Bacilli(100);Bacillales(100);Pasteuriaceae(100);Pasteuria(100);
Otu01969	250	Bacteria(100);"Proteobacteria"(100);Alphaproteobacteria(100);Rhodospirillales(100);Acetobacteraceae(100);Roseomonas(100);
Otu01970	154	Bacteria(100);"Bacteroidetes"(100);unclassified(100);unclassified(100);unclassified(100);unclassified(100);
Otu01971	730	Bacteria(100);"Actinobacteria"(100);Actinobacteria(100);Acidimicrobiales(100);unclassified(100);unclassified(100);
Otu01972	468	Bacteria(100);"Actinobacteria"(100);Actinobacteria(100);Acidimicrobiales(100);unclassified(100);unclassified(100);
Otu01973	74	Bacteria(100);"Actinobacteria"(100);Actinobacteria(100);Acidimicrobiales(100);"Acidimicrobineae"_incertae_sedis(64);Aciditerrimonas(64);
Otu01974	1217	Bacteria(100);"Proteobacteria"(100);Gammaproteobacteria(100);Pseudomonadales(100);Pseudomonadaceae(100);unclassified(92);
Otu01975	46	Bacteria(100);"Actinobacteria"(100);Actinobacteria(100);Actinomycetales(100);Intrasporangiaceae(100);Terrabacter(87);
Otu01976	4842	Bacteria(100);"Actinobacteria"(100);Actinobacteria(100);Actinomycetales(100);Nocardiaceae(100);Rhodococcus(100);
Otu01977	1277	Bacteria(100);"Actinobacteria"(100);Actinobacteria(100);Actinomycetales(100);Geodermatophilaceae(100);Blastococcus(98);
Otu01978	610	Bacteria(100);Firmicutes(100);Clostridia(100);Clostridiales(100);Lachnospiraceae(100);unclassified(97);
Otu01979	74	Bacteria(100);"Proteobacteria"(100);Gammaproteobacteria(100);Legionellales(100);Coxiellaceae(100);Aquicella(100);
Otu01980	89	Bacteria(100);"Proteobacteria"(100);Alphaproteobacteria(100);Rhodospirillales(100);unclassified(80);unclassified(80);
Otu01981	1287	Bacteria(100);"Proteobacteria"(100);Alphaproteobacteria(100);Rhodospirillales(100);Acetobacteraceae(100);Acidisoma(93);
Otu01982	118	Bacteria(100);"Proteobacteria"(100);Alphaproteobacteria(100);Rhodospirillales(100);Acetobacteraceae(100);unclassified(56);
Otu01983	48	Bacteria(100);"Proteobacteria"(100);Alphaproteobacteria(100);Sphingomonadales(100);Sphingomonadaceae(100);Sphingosinicella(65);
Otu01984	817	Bacteria(100);"Proteobacteria"(100);Alphaproteobacteria(100);Sphingomonadales(100);Sphingomonadaceae(95);unclassified(95);
Otu01985	202	Bacteria(100);"Proteobacteria"(100);Betaproteobacteria(100);unclassified(100);unclassified(100);unclassified(100);
Otu01986	151	Bacteria(100);"Bacteroidetes"(100);"Bacteroidetes"_incertae_sedis_class_incertae_sedis(100);"Bacteroidetes"_incertae_sedis_order_incertae_sedis(100);"Bacteroidetes"_incertae_sedis_family_incertae_sedis(100);Ohtaekwangia(100);
Otu01987	111	Bacteria(100);"Proteobacteria"(100);Deltaproteobacteria(100);Bdellovibrionales(100);Bdellovibrionaceae(100);Bdellovibrio(100);
Otu01988	250	Bacteria(100);"Verrucomicrobia"(100);unclassified(100);unclassified(100);unclassified(100);unclassified(100);
Otu01989	112	Bacteria(100);"Proteobacteria"(100);Alphaproteobacteria(100);Alphaproteobacteria_order_incertae_sedis(100);Alphaproteobacteria_family_incertae_sedis(100);Rhizomicrobium(75);
Otu01990	170	Bacteria(100);"Acidobacteria"(100);Acidobacteria_Gp5(100);Acidobacteria_Gp5_order_incertae_sedis(100);Acidobacteria_Gp5_family_incertae_sedis(100);Gp5(100);
Otu01991	502	Bacteria(100);"Proteobacteria"(100);Alphaproteobacteria(100);Rhodospirillales(100);Acetobacteraceae(100);unclassified(100);
Otu01992	1327	Bacteria(100);"Actinobacteria"(100);Actinobacteria(100);Solirubrobacterales(100);Conexibacteraceae(100);Conexibacter(100);
Otu01993	1312	Bacteria(100);"Proteobacteria"(100);Alphaproteobacteria(100);Rhodospirillales(100);Acetobacteraceae(100);unclassified(84);
Otu01994	157	Bacteria(100);"Proteobacteria"(100);unclassified(100);unclassified(100);unclassified(100);unclassified(100);
Otu01995	165	Bacteria(100);"Proteobacteria"(100);unclassified(100);unclassified(100);unclassified(100);unclassified(100);
Otu01996	294	Bacteria(100);"Proteobacteria"(100);Alphaproteobacteria(100);Rhizobiales(100);unclassified(100);unclassified(100);
Otu01997	837	Bacteria(100);"Proteobacteria"(100);Alphaproteobacteria(100);unclassified(100);unclassified(100);unclassified(100);
Otu01998	96	Bacteria(100);"Chlamydiae"(100);Chlamydiae(100);Chlamydiales(100);unclassified(100);unclassified(100);
Otu01999	54	Bacteria(100);"Chlamydiae"(100);Chlamydiae(100);Chlamydiales(100);Parachlamydiaceae(100);Parachlamydia(89);
[truncated: 90,684 more rows]
