# Supplementary material for: Variability in snake skin microbial assemblages across spatial scales and disease states
Source: ISME J. 2019 May 7;13(9):2209–22. doi: 10.1038/s41396-019-0416-x (PMC6776063; doi:10.1038/s41396-019-0416-x)
Supplement: Supplementary file 6 — Supplemental table 3 [file 41396_2019_416_MOESM6_ESM.xlsx]

## Sheet: supplemental_table_samplecounts
species	state	tn.ecoregion	ecomode	Oo presence (0 = no, 1 = yes)	Sample count
Agkistrodon_contortrix	AL		Terrestrial	0	3
Coluber_constrictor	AL		Terrestrial	0	2
Coluber_constrictor	AL		Terrestrial	1	1
Lampropeltis_elapsoides	AL		Terrestrial	0	1
Masticophis_flagellum	AL		Terrestrial	0	1
Pituophis_melanoleucus	AL		Terrestrial	0	1
Agkistrodon_contortrix	AR		Terrestrial	1	1
Agkistrodon_piscivorus	AR		Aquatic	0	4
Crotalus_horridus	AR		Terrestrial	0	1
Agkistrodon_piscivorus	FL		Aquatic	0	4
Agkistrodon_piscivorus	FL		Aquatic	1	1
Agkistrodon_piscivorus	GA		Aquatic	0	6
Agkistrodon_piscivorus	GA		Aquatic	1	3
Diadophis_punctatus	GA		Fossorial	0	1
Nerodia_sipedon	GA		Aquatic	1	1
Agkistrodon_contortrix	TN	Blue Ridge Mountains	Terrestrial	0	3
Crotalus_horridus	TN	Blue Ridge Mountains	Terrestrial	0	1
Diadophis_punctatus	TN	Blue Ridge Mountains	Fossorial	0	4
Nerodia_sipedon	TN	Blue Ridge Mountains	Aquatic	0	1
Pantherophis_obsoletus	TN	Blue Ridge Mountains	Arboreal	0	1
Pantherophis_obsoletus	TN	Blue Ridge Mountains	Arboreal	1	1
Storeria_occipitomaculata	TN	Blue Ridge Mountains	Fossorial	0	1
Thamnophis_sirtalis	TN	Blue Ridge Mountains	Terrestrial	0	4
Agkistrodon_contortrix	TN	Interior plateau	Terrestrial	0	2
Agkistrodon_piscivorus	TN	Interior plateau	Aquatic	0	1
Carphophis_amoenus	TN	Interior plateau	Fossorial	0	1
Coluber_constrictor	TN	Interior plateau	Terrestrial	0	3
Coluber_constrictor	TN	Interior plateau	Terrestrial	1	1
Crotalus_horridus	TN	Interior plateau	Terrestrial	0	2
Crotalus_horridus	TN	Interior plateau	Terrestrial	1	4
Diadophis_punctatus	TN	Interior plateau	Fossorial	0	6
Diadophis_punctatus	TN	Interior plateau	Fossorial	1	1
Lampropeltis_getula	TN	Interior plateau	Terrestrial	1	3
Nerodia_erythrogaster	TN	Interior plateau	Aquatic	1	1
Nerodia_sipedon	TN	Interior plateau	Aquatic	0	18
Nerodia_sipedon	TN	Interior plateau	Aquatic	1	12
Opheodrys_aestivus	TN	Interior plateau	Arboreal	0	1
Pantherophis_obsoletus	TN	Interior plateau	Arboreal	0	1
Pantherophis_obsoletus	TN	Interior plateau	Arboreal	1	2
Regina_septemvittata	TN	Interior plateau	Aquatic	0	1
Regina_septemvittata	TN	Interior plateau	Aquatic	1	1
Storeria_dekayi	TN	Interior plateau	Fossorial	0	3
Storeria_dekayi	TN	Interior plateau	Fossorial	1	2
Thamnophis_sauritus	TN	Interior plateau	Terrestrial	1	1
Thamnophis_sirtalis	TN	Interior plateau	Terrestrial	0	5
Thamnophis_sirtalis	TN	Interior plateau	Terrestrial	1	1
Carphophis_amoenus	TN	Ridge and valley	Fossorial	0	1
Pantherophis_guttatus	TN	Ridge and valley	Arboreal	0	1
Pantherophis_obsoletus	TN	Ridge and valley	Arboreal	1	1
Agkistrodon_contortrix	TN	Southwestern Appalachians	Terrestrial	0	5
Carphophis_amoenus	TN	Southwestern Appalachians	Fossorial	0	7
Coluber_constrictor	TN	Southwestern Appalachians	Terrestrial	0	2
Crotalus_horridus	TN	Southwestern Appalachians	Terrestrial	0	3
Crotalus_horridus	TN	Southwestern Appalachians	Terrestrial	1	2
Diadophis_punctatus	TN	Southwestern Appalachians	Fossorial	0	3
Nerodia_sipedon	TN	Southwestern Appalachians	Aquatic	0	3
Nerodia_sipedon	TN	Southwestern Appalachians	Aquatic	1	1
Opheodrys_aestivus	TN	Southwestern Appalachians	Arboreal	0	2
Thamnophis_sirtalis	TN	Southwestern Appalachians	Terrestrial	0	2
Thamnophis_sirtalis	TN	Southwestern Appalachians	Terrestrial	1	2
Crotalus_atrox	TX		Terrestrial	0	3
