# Supplementary material for: Variability in snake skin microbial assemblages across spatial scales and disease states
Source: ISME J. 2019 May 7;13(9):2209–22. doi: 10.1038/s41396-019-0416-x (PMC6776063; doi:10.1038/s41396-019-0416-x)
Supplement: Supplementary file 7 — Supplemental data frame [file 41396_2019_416_MOESM7_ESM.csv]

sample	sample source	species	Oo	state	site	tn ecoregion	gps n	gps w	month	year	ct	copy number	ecomode	Otu00006	Otu00007	Otu00011	Otu00012	Otu00013	Otu00015	Otu00016	Otu00018	Otu00019	Otu00020	Otu00021	Otu00022	Otu00023	Otu00026	Otu00028	Otu00029	Otu00031	Otu00034	Otu00035	Otu00036	Otu00039	Otu00040	Otu00041	Otu00042	Otu00043	Otu00045	Otu00046	Otu00048	Otu00049	Otu00050	Otu00051	Otu00052	Otu00053	Otu00054	Otu00055	Otu00056
STP1472C	skin	Agkistrodon_contortrix	0	TN	Bridgestone Firestone Centennial Wilderness	Southwestern Appalachians			5	2017	0	0	Terrestrial	29	65	2	39	3	0	0	2	6	2	0	0	0	1	122	116	3	5	6	0	0	0	9	0	1	0	1	3	0	1	3	10	0	1	0	1
STP927C	skin	Agkistrodon_contortrix	0	TN	Catoosa WMA	Southwestern Appalachians	36.17057	84.33878	5	2016	0	0	Terrestrial	4	57	11	19	5	1	1	1	43	8	0	0	5	1	1	0	3	62	1	4	0	0	130	0	0	1	1	17	0	2	14	14	1	0	1	17
STP1000C	skin	Agkistrodon_contortrix	0	AL	Conecuh		31.11498	86.53702	6	2016	0	0	Terrestrial	5	1	1	8	12	0	0	0	40	0	0	0	3	1	6	0	7	5	1	12	8	0	60	0	0	0	52	4	0	0	7	4	0	0	0	46
STP993C	skin	Agkistrodon_contortrix	0	AL	Conecuh		31.07608	86.51057	6	2016	0	0	Terrestrial	11	22	2	12	3	0	0	0	1	0	3	1	1	0	1	1	2	50	4	5	2	0	41	0	5	0	20	5	0	0	9	10	2	13	0	12
STP994C	skin	Agkistrodon_contortrix	0	AL	Conecuh		31.07608	86.51057	6	2016	0	0	Terrestrial	3	19	0	1	6	0	0	3	7	0	1	0	0	0	3	0	1	62	0	9	0	0	50	0	0	0	5	0	0	0	23	4	1	3	0	27
STP1300C	skin	Agkistrodon_contortrix	0	TN	Fall Creek Falls State Park	Southwestern Appalachians	NA	NA	5	2017	0	0	Terrestrial	1	7	0	3	0	3	0	5	5	6	0	0	0	0	7	0	0	75	0	14	0	0	96	0	1	1	0	0	1	1	17	11	0	1	0	4
STP1301C	skin	Agkistrodon_contortrix	0	TN	Fall Creek Falls State Park	Southwestern Appalachians	NA	NA	5	2017	0	0	Terrestrial	3	86	0	0	7	1	2	3	4	0	3	0	2	0	0	0	1	62	4	6	0	0	30	0	0	1	1	0	0	0	11	10	0	6	0	6
STP760C	skin	Agkistrodon_contortrix	0	TN	Flat Rock Cedar Glades	Interior plateau	35.85531	86.30725	4	2016	0	0	Terrestrial	42	18	17	14	7	0	1	2	4	2	0	0	90	0	0	0	57	0	305	0	0	0	32	0	0	0	1	0	31	0	0	8	0	205	1	6
STP1127C	skin	Agkistrodon_contortrix	0	TN	Jake's Creek GSM	Blue Ridge Mountains	NA	NA	7	2016	0	0	Terrestrial	21	80	124	6	9	0	0	1	5	2	1	0	21	0	1	0	32	14	3	4	0	0	25	0	0	3	27	0	2	2	9	19	0	21	2	11
STP1128C	skin	Agkistrodon_contortrix	0	TN	Jake's Creek GSM	Blue Ridge Mountains	NA	NA	7	2016	0	0	Terrestrial	0	27	0	0	33	0	1	0	26	0	0	0	9	0	1	0	18	11	0	1	0	0	83	0	0	2	40	1	4	0	7	7	0	12	0	27
STP641C	skin	Agkistrodon_contortrix	1	AR	Ouachita National Forest		34.43632	93.7875	6	2015	36	4	Terrestrial	165	4	1	1	6	0	0	0	17	1	40	0	4	0	20	1	3	5	0	0	0	0	4	0	0	0	995	0	4	0	0	2	2	0	0	0
STP1451C	skin	Agkistrodon_contortrix	0	TN	Prentice Cooper WMA	Southwestern Appalachians			5	2017	0	0	Terrestrial	11	20	7	12	7	2	0	0	1	0	0	0	14	2	7	1	16	28	0	7	0	1	46	1	14	1	0	0	0	0	6	10	0	1	1	10
STP1381C	skin	Agkistrodon_contortrix	0	TN	Prong Road Trail GSM	Blue Ridge Mountains			5	2017	0	0	Terrestrial	33	14	0	1	1	0	1	0	10	0	0	0	7	0	6	0	4	24	0	0	1	0	36	0	1	0	0	0	1	0	6	9	0	2	0	11
STP1297C	skin	Agkistrodon_contortrix	0	TN	Standing Stone State Forest	Interior plateau	36.4602	85.43192	5	2017	0	0	Terrestrial	35	24	53	101	12	0	0	3	27	4	0	0	5	0	2	6	38	10	56	1	3	0	11	0	0	2	7	2	0	0	2	1	0	9	0	8
STP778C	skin	Agkistrodon_piscivorus	0	TN	Cumberland River Bicentennial Trail	Interior plateau	36.312048	87.141568	4	2016	0	0	Aquatic	16	130	59	145	4	0	3	0	8	0	1	35	29	6	10	7	65	0	104	0	4	0	19	0	3	0	3	3	0	1	0	0	1	5	1	2
STP1250C	skin	Agkistrodon_piscivorus	1	FL	Everglades Nation Park		25.41992	80.67458	8	2016	37	2	Aquatic	4	1	78	0	11	0	1	0	7	5	4	2	0	0	0	0	1	0	0	2	0	0	3	0	0	8	1	0	7	0	3	0	0	34	3	4
STP1251C	skin	Agkistrodon_piscivorus	0	FL	Everglades Nation Park		25.41992	80.67458	8	2016	0	0	Aquatic	140	0	60	0	1	0	0	2	4	3	4	7	1	0	1	1	0	0	0	2	0	0	20	0	0	10	0	0	27	0	3	3	0	3	0	0
STP1252C	skin	Agkistrodon_piscivorus	0	FL	Everglades Nation Park		25.41992	80.67458	8	2016	0	0	Aquatic	78	3	10	2	20	0	1	0	0	7	0	2	3	0	9	0	10	0	0	0	1	0	5	0	1	5	3	0	7	1	12	2	0	5	1	1
STP1253C	skin	Agkistrodon_piscivorus	0	FL	Everglades Nation Park		25.41992	80.67458	8	2016	0	0	Aquatic	78	13	99	5	9	0	1	1	1	3	0	0	19	0	16	0	27	0	2	1	0	0	7	0	23	9	2	0	19	0	9	1	0	3	2	4
STP1254C	skin	Agkistrodon_piscivorus	0	FL	Everglades Nation Park		25.41992	80.67458	8	2016	0	0	Aquatic	15	11	13	0	8	0	0	0	11	2	0	0	0	0	1	0	0	0	0	0	11	0	3	0	1	11	1	0	2	0	4	0	0	109	1	7
STP1153C	skin	Agkistrodon_piscivorus	0	GA	Graham Sr. Estate		33.47066	84.3832	7	2016	0	0	Aquatic	5	25	65	57	16	0	1	4	12	5	1	8	6	1	6	0	10	1	29	0	5	0	1	0	132	3	0	0	1	6	1	12	16	64	0	1
STP1154C	skin	Agkistrodon_piscivorus	0	GA	Graham Sr. Estate		33.47066	84.3832	7	2016	0	0	Aquatic	21	71	7	33	12	4	4	12	0	5	0	329	4	0	10	0	17	0	7	3	3	0	6	1	7	14	0	0	2	19	16	1	4	7	1	0
STP1155C	skin	Agkistrodon_piscivorus	0	GA	Graham Sr. Estate		33.47066	84.3832	7	2016	0	0	Aquatic	25	94	14	62	11	7	2	12	0	10	1	180	4	2	5	0	9	1	3	2	6	0	17	0	6	12	0	0	7	12	24	1	2	1	1	1
STP1156C	skin	Agkistrodon_piscivorus	1	GA	Graham Sr. Estate		33.47066	84.3832	7	2016	38	1	Aquatic	29	67	108	24	103	2	0	6	1	3	2	58	9	2	4	0	37	0	24	0	0	0	9	0	5	3	5	0	0	3	3	4	9	69	0	5
STP1157C	skin	Agkistrodon_piscivorus	0	GA	Graham Sr. Estate		33.47066	84.3832	7	2016	0	0	Aquatic	0	43	80	28	29	8	2	7	0	5	0	6	9	0	3	0	7	2	20	3	0	0	8	0	2	2	0	0	0	20	18	3	62	31	1	0
STP1158C	skin	Agkistrodon_piscivorus	0	GA	Graham Sr. Estate		33.47066	84.3832	7	2016	0	0	Aquatic	3	16	43	48	62	3	1	3	1	0	0	234	2	0	2	0	7	0	5	0	4	0	2	1	2	1	0	0	0	7	2	0	11	11	0	0
STP1159C	skin	Agkistrodon_piscivorus	0	GA	Graham Sr. Estate		33.47066	84.3832	7	2016	0	0	Aquatic	20	55	19	62	5	0	0	0	0	0	0	464	6	0	49	0	27	2	20	0	0	0	23	0	0	0	0	1	0	2	1	3	9	23	0	4
STP1160C	skin	Agkistrodon_piscivorus	1	GA	Graham Sr. Estate		33.47066	84.3832	7	2016	37	2	Aquatic	23	96	21	52	228	1	0	1	0	2	0	403	4	0	10	0	6	2	18	0	0	0	25	0	0	3	1	0	1	0	2	3	1	76	0	0
STP1162C	skin	Agkistrodon_piscivorus	1	GA	Graham Sr. Estate		33.47066	84.3832	7	2016	29	510	Aquatic	0	22	71	27	63	12	0	4	0	2	0	3	1	0	12	0	4	1	9	0	9	0	4	1	54	0	0	0	0	3	18	2	5	10	0	2
STP582C	skin	Agkistrodon_piscivorus	0	AR	Ouachita National Forest		34.46294	93.99638	6	2015	0	0	Aquatic	3	23	254	148	7	4	0	1	132	4	3	56	4	0	7	0	7	10	22	7	0	0	9	0	0	1	0	0	0	6	14	15	0	10	0	24
STP634C	skin	Agkistrodon_piscivorus	0	AR	Ouachita National Forest		34.57593	94.03164	6	2015	0	0	Aquatic	26	34	40	32	2	0	0	0	0	1	0	1173	0	0	4	0	0	2	4	1	0	0	3	0	0	0	0	0	0	1	0	13	0	78	0	1
STP639C	skin	Agkistrodon_piscivorus	0	AR	Ouachita National Forest		34.43632	93.7875	6	2015	0	0	Aquatic	1	18	336	81	4	0	0	2	3	0	0	74	0	3	43	4	2	15	2	1	4	1	3	0	0	2	1	1	0	0	14	7	4	3	0	7
STP640C	skin	Agkistrodon_piscivorus	0	AR	Ouachita National Forest		34.43632	93.7875	6	2015	0	0	Aquatic	7	18	59	22	3	0	0	0	0	0	1	278	0	6	6	11	2	7	2	0	0	0	16	0	0	0	0	4	1	0	3	8	9	117	0	5
STP1455C	skin	Carphophis_amoenus	0	TN	Bridgestone Firestone Centennial Wilderness	Southwestern Appalachians			5	2017	0	0	Fossorial	80	613	1	0	2	0	0	0	3	0	0	0	2	0	0	3	0	0	0	0	0	0	0	0	0	0	19	2	190	0	0	2	0	0	0	0
STP1458C	skin	Carphophis_amoenus	0	TN	Bridgestone Firestone Centennial Wilderness	Southwestern Appalachians			5	2017	0	0	Fossorial	88	33	0	0	0	0	0	3	1	1	0	0	0	0	2	0	0	0	0	0	0	0	0	0	0	1	19	0	20	0	0	1	0	0	0	0
STP942C	skin	Carphophis_amoenus	0	TN	Bridgestone Firestone Centennial Wilderness	Southwestern Appalachians	35.83704	85.27528	5	2016	0	0	Fossorial	134	20	0	1	11	0	0	1	9	0	34	0	0	12	1	0	0	7	1	1	10	0	1	0	0	0	0	0	2	0	1	1	0	1	0	11
STP781C	skin	Carphophis_amoenus	0	TN	Catoosa WMA	Southwestern Appalachians	36.05033	84.7642	5	2016	0	0	Fossorial	59	41	0	0	1	0	0	0	22	1	210	0	1	0	1	1	0	0	2	0	0	0	0	0	0	0	138	11	103	0	0	0	0	1	0	0
STP810C	skin	Carphophis_amoenus	0	TN	Catoosa WMA	Southwestern Appalachians	36.02976	84.72044	5	2016	0	0	Fossorial	43	446	0	0	1	1	0	3	0	0	0	0	0	0	0	3	0	2	1	1	0	0	0	0	0	0	22	0	148	0	0	1	0	0	0	1
STP1486C	skin	Carphophis_amoenus	0	TN	Franklin State Forest	Southwestern Appalachians			6	2017	0	0	Fossorial	50	7	0	6	7	1	0	1	19	0	7	0	3	2	1	12	6	2	0	1	0	0	5	0	259	5	121	1	3	0	3	2	0	1	0	3
STP1316C	skin	Carphophis_amoenus	0	TN	Frozen Head State Park	Southwestern Appalachians			5	2017	0	0	Fossorial	180	32	0	0	9	1	0	0	0	0	0	0	0	0	4	3	0	0	1	0	14	0	0	0	0	0	1	0	12	0	0	0	0	0	0	1
STP1409C	skin	Carphophis_amoenus	0	TN	Panther Creek State Park	Ridge and valley			5	2017	0	0	Fossorial	189	7	0	0	0	0	0	0	0	0	1	0	0	1	0	3	0	0	0	0	0	0	0	0	0	0	0	0	0	0	0	0	0	0	0	0
STP1266C	skin	Carphophis_amoenus	0	TN	Standing Stone State Forest	Interior plateau	36.46566	85.41913	3	2017	0	0	Fossorial	18	48	0	1	0	0	0	0	0	0	0	0	3	0	0	0	0	0	0	0	0	0	2	0	0	0	0	0	0	0	0	0	0	0	0	0
STP763C	skin	Coluber_constrictor	0	TN	Austin Property-Crossville	Southwestern Appalachians	NA	NA	4	2016	0	0	Terrestrial	130	0	0	0	0	0	0	0	182	0	3	0	0	0	0	77	0	0	0	0	0	0	0	0	0	0	75	62	0	0	0	0	0	0	0	0
STP1324C	skin	Coluber_constrictor	0	TN	Catoosa WMA	Southwestern Appalachians			5	2017	0	0	Terrestrial	1	0	0	0	0	0	0	0	0	0	1	0	0	0	0	54	0	0	0	0	0	0	0	0	0	0	0	27	0	0	0	0	0	0	0	0
STP1003C	skin	Coluber_constrictor	0	AL	Conecuh		31.11437	86.59886	6	2016	0	0	Terrestrial	0	2	44	1	0	0	0	0	1	8	0	0	0	0	1	19	0	0	0	0	0	0	0	0	0	10	0	1	0	0	0	0	0	0	0	0
STP1007C	skin	Coluber_constrictor	0	AL	Conecuh		31.11771	86.60675	6	2016	0	0	Terrestrial	32	1	0	0	1	0	0	0	14	0	0	0	0	0	4	161	0	9	1	1	0	0	27	0	0	0	0	157	0	0	12	0	0	0	0	3
STP773C	skin	Coluber_constrictor	0	TN	Cumberland River Bicentennial Trail	Interior plateau	36.312048	87.141568	4	2016	0	0	Terrestrial	5	11	0	1	2	3	1	0	6	4	0	0	3	14	0	63	1	1	1	1	2	0	27	0	0	2	1	511	1	2	2	3	3	4	0	3
STP1477C	skin	Coluber_constrictor	0	TN	Cummins Falls State Park	Interior plateau			6	2017	0	0	Terrestrial	3	1	0	3	45	0	0	0	191	0	7	1	6	0	1	5	4	11	2	0	0	0	54	0	0	1	46	5	2	0	4	8	0	3	0	16
STP1292C	skin	Coluber_constrictor	0	TN	Edgar Evins State Park	Interior plateau	36.03631	85.86533	4	2017	0	0	Terrestrial	3	15	0	65	10	8	11	27	3	7	1	0	13	0	3	18	21	5	49	0	6	1	22	0	0	4	1	70	2	9	5	10	18	14	11	10
STP761C	skin	Coluber_constrictor	1	TN	Flat Rock Cedar Glades	Interior plateau	35.85505	86.30748	4	2016	33	23	Terrestrial	628	21	6	133	2	1	4	5	8	0	0	0	6	1	5	0	5	0	13	0	0	0	1	0	0	0	28	19	4	0	2	3	0	0	2	5
STP1272C	skin	Coluber_constrictor	1	AL	Huntsville		34.785625	86.54975	4	2017	36	6	Terrestrial	284	8	0	2	3	0	0	1	23	1	7	0	1	0	1	33	9	0	0	1	0	0	7	0	0	0	579	6	90	0	0	0	0	0	0	3
STP648C	skin	Crotalus_atrox	0	TX	Black Gao WMA		29.54119	102.92986	6	2015	0	0	Terrestrial	0	1	0	2	6	0	2	1	1	0	0	0	1	0	1222	0	1	0	0	0	18	0	0	0	206	0	0	0	0	5	0	3	0	0	0	2
STP660C	skin	Crotalus_atrox	0	TX	Black Gao WMA		29.61106	102.85769	6	2015	0	0	Terrestrial	71	0	1	1	1	0	0	0	5	1	0	0	0	0	1326	0	0	0	3	0	26	0	0	0	138	0	0	2	0	0	0	1	0	0	0	0
STP661C	skin	Crotalus_atrox	0	TX	Black Gao WMA		29.61106	102.85769	6	2015	0	0	Terrestrial	3	0	0	0	0	0	0	0	0	0	0	1	0	0	1234	0	0	0	0	0	1	0	0	0	413	0	0	0	0	0	0	0	0	0	0	0
STP1473C	skin	Crotalus_horridus	0	TN	Bridgestone Firestone Centennial Wilderness	Southwestern Appalachians			5	2017	0	0	Terrestrial	5	15	1	12	7	2	7	1	6	1	1	0	12	4	29	27	10	19	2	0	1	0	37	0	0	3	1	5	1	0	3	13	0	4	1	24
STP1319C	skin	Crotalus_horridus	1	TN	Catoosa WMA	Southwestern Appalachians			5	2017	37	3	Terrestrial	109	0	0	3	1	0	0	0	7	0	0	0	1	0	119	1	2	2	0	3	0	6	20	0	0	0	0	1	0	1	11	2	0	1	0	2
STP1343C	skin	Crotalus_horridus	1	TN	Catoosa WMA	Southwestern Appalachians			5	2017	36	5	Terrestrial	23	2	0	6	2	0	2	0	29	1	0	0	4	0	7	0	0	2	0	4	1	0	11	0	1	0	0	0	0	1	8	2	0	1	1	8
STP1344C	skin	Crotalus_horridus	0	TN	Catoosa WMA	Southwestern Appalachians			5	2017	0	0	Terrestrial	0	2	1	5	0	0	0	0	0	0	0	0	2	0	4	0	3	8	0	3	0	0	10	0	0	0	0	0	0	0	16	3	0	2	0	3
TST1	skin	Crotalus_horridus	0	TN	Catoosa WMA	Southwestern Appalachians	36.045933	84.765278	6	2017	0	0	Terrestrial	3	6	0	0	0	4	10	2	50	6	12	0	15	2	11	0	1	25	0	5	0	1	3	0	0	0	9	1	0	1	8	6	0	2	0	21
STP1015C	skin	Crotalus_horridus	0	TN	Edgar Evins State Park	Interior plateau	31.10376	86.62175	6	2016	0	0	Terrestrial	95	24	1	4	6	0	4	1	0	0	6	0	7	0	0	2	0	9	0	0	1	0	71	0	0	4	0	2	2	0	2	5	0	1	0	29
STP1017C	skin	Crotalus_horridus	1	TN	Edgar Evins State Park	Interior plateau	36.09937	85.81884	7	2016	25	5237	Terrestrial	623	97	14	22	1	0	0	2	2	2	0	0	2	0	1	1	7	2	7	0	0	0	3	0	0	1	2	0	67	1	1	2	0	7	0	0
STP1270C	skin	Crotalus_horridus	1	TN	Edgar Evins State Park	Interior plateau	NA	NA	4	2017	31	131	Terrestrial	139	69	15	146	53	2	4	1	31	5	18	0	18	0	26	0	13	0	77	0	4	0	8	0	0	1	1	1	3	1	5	3	0	17	1	7
STP759C	skin	Crotalus_horridus	1	TN	Flat Rock Cedar Glades	Interior plateau	35.85822	86.30508	4	2016	31	87	Terrestrial	171	93	21	37	4	0	6	5	0	4	0	0	19	0	1	0	9	1	45	1	0	0	15	0	0	1	4	0	12	2	0	8	0	49	0	1
STP779C	skin	Crotalus_horridus	0	TN	Flat Rock Cedar Glades	Interior plateau	35.857879	86.297519	5	2016	0	0	Terrestrial	183	29	27	75	36	1	0	1	6	1	4	0	3	3	13	0	25	2	94	1	6	0	9	0	1	2	8	0	8	0	2	1	0	5	0	7
STP780C	skin	Crotalus_horridus	1	TN	Flat Rock Cedar Glades	Interior plateau	35.857879	86.297519	5	2016	36	3	Terrestrial	184	24	4	73	4	3	1	9	7	7	6	0	11	3	4	1	35	1	133	0	2	0	1	0	0	0	32	0	2	4	1	9	0	8	1	4
STP1357C	skin	Crotalus_horridus	0	TN	Jake's Creek GSM	Blue Ridge Mountains			5	2017	0	0	Terrestrial	4	28	1	5	2	0	2	2	19	0	0	0	7	0	60	0	5	15	1	0	1	2	7	1	0	0	5	0	0	0	9	16	0	2	0	9
STP633C	skin	Crotalus_horridus	0	AR	Ouachita National Forest		34.46262	93.99853	6	2015	0	0	Terrestrial	21	52	1	19	24	1	0	0	54	0	1	3	0	0	30	0	11	24	5	1	0	0	50	0	0	3	150	1	0	0	3	4	0	13	0	0
STP1321C	skin	Diadophis_punctatus	0	TN	Catoosa WMA	Southwestern Appalachians			5	2017	0	0	Fossorial	227	16	4	2	2	0	0	0	18	0	0	0	1	0	0	1	1	0	0	0	1	0	3	0	0	0	0	2	0	0	0	0	0	0	0	0
STP764C	skin	Diadophis_punctatus	0	TN	Cumberland River Bicentennial Trail	Interior plateau	36.312048	87.141568	4	2016	0	0	Fossorial	495	2	0	0	1	0	0	0	0	0	24	0	0	1	0	0	2	0	0	0	0	0	0	0	4	0	47	1	65	0	0	0	0	0	0	0
STP1277C	skin	Diadophis_punctatus	1	TN	Cummins Falls State Park	Interior plateau	NA	NA	4	2017	38	1	Fossorial	79	8	0	0	0	0	0	1	0	0	102	0	0	0	0	0	0	0	0	0	1	2	0	2	1	0	0	3	0	0	0	0	0	0	0	0
STP1123C	skin	Diadophis_punctatus	0	TN	Jake's Creek GSM	Blue Ridge Mountains	NA	NA	7	2016	0	0	Fossorial	9	8	1	24	9	2	1	0	100	6	0	0	1	1	3	0	0	0	51	0	1	0	1	0	0	3	41	0	0	5	0	11	0	1	1	12
STP1124C	skin	Diadophis_punctatus	0	TN	Jake's Creek GSM	Blue Ridge Mountains	NA	NA	7	2016	0	0	Fossorial	52	10	0	2	0	0	0	9	0	39	5	1	0	0	32	38	0	0	23	0	0	0	0	1	0	0	10	0	0	0	0	0	17	36	0	1
STP1129C	skin	Diadophis_punctatus	0	TN	Jake's Creek GSM	Blue Ridge Mountains	NA	NA	7	2016	0	0	Fossorial	9	9	0	4	7	3	3	4	4	10	15	0	5	0	0	2	8	4	3	11	0	0	26	0	0	4	4	1	0	2	4	9	1	0	1	4
STP1152C	skin	Diadophis_punctatus	0	GA	Jenson Estate Monticeno		33.3048	83.6832	7	2016	0	0	Fossorial	800	0	1	0	0	0	0	0	1	1	1	0	0	0	0	0	0	0	0	0	0	0	1	0	0	0	0	0	4	0	0	0	0	0	0	0
STP1280C	skin	Diadophis_punctatus	0	TN	Northern Cookeville	Interior plateau	36.19093	85.56437	4	2017	0	0	Fossorial	249	0	0	0	0	0	0	0	0	0	2	0	0	1	0	0	0	0	0	0	0	0	1	0	0	1	1	0	131	0	0	0	0	0	0	0
STP1447C	skin	Diadophis_punctatus	0	TN	Prentice Cooper WMA	Southwestern Appalachians			5	2017	0	0	Fossorial	13	2	1	2	0	0	0	0	4	0	0	0	0	0	2	2	0	0	1	0	0	0	0	0	0	0	0	0	2	0	1	0	0	0	0	0
STP1075C	skin	Diadophis_punctatus	0	TN	Ramsey's Cascade Trailhead GSM	Blue Ridge Mountains	35.6092	83.4466	7	2016	0	0	Fossorial	178	5	0	0	0	1	1	0	10	0	93	0	0	0	1	1	1	0	0	0	1	0	0	0	0	0	21	0	1	0	0	0	0	0	0	0
STP1296C	skin	Diadophis_punctatus	0	TN	Savage Gulf	Southwestern Appalachians	35.45289	85.57864	4	2017	0	0	Fossorial	18	0	0	0	1	0	0	0	1	0	2	0	0	0	0	3	0	0	0	23	0	0	0	0	0	0	0	0	0	0	0	1	0	0	0	0
STP1496C	skin	Diadophis_punctatus	0	TN	Waterloo Falls	Interior plateau			6	2017	0	0	Fossorial	10	1	0	5	5	1	2	24	11	15	10	0	10	0	0	0	0	2	3	11	0	0	7	0	2	1	3	4	1	0	0	2	0	1	10	1
STP1498C	skin	Diadophis_punctatus	0	TN	Waterloo Falls	Interior plateau			6	2017	0	0	Fossorial	53	2	0	2	0	29	71	42	2	30	0	0	11	0	0	0	2	0	2	3	0	4	1	0	0	5	0	0	0	7	0	1	0	0	5	3
STP1499C	skin	Diadophis_punctatus	0	TN	Waterloo Falls	Interior plateau			6	2017	0	0	Fossorial	159	30	142	63	15	36	0	13	30	0	26	68	33	3	0	150	0	0	0	1	26	0	1	0	4	5	0	0	0	0	0	0	0	0	0	0
STP1500C	skin	Diadophis_punctatus	0	TN	Waterloo Falls	Interior plateau			6	2017	0	0	Fossorial	83	49	0	6	0	0	0	0	38	0	0	0	58	0	8	491	0	0	1	0	0	0	8	0	0	0	0	0	0	0	0	0	87	0	0	0
STP851W	water	Environment	0	TN	Abram's Creek GSM		35.60912	83.93518	5	2016	0	0		0	0	0	0	10	6	2	2	3	3	2	0	1	29	2	1	0	0	0	0	25	2	0	1	1	7	0	1	0	4	1	0	11	1	2	0
STP1293S	soil	Environment	0	TN	Baxter		36.1675	85.6098	4	2017	0	0		0	26	2	1	2	24	12	34	6	7	0	0	14	23	4	0	0	4	16	2	1	0	6	0	0	12	1	0	9	3	0	17	0	5	0	4
STP1453W	water	Environment	0	TN	Bridgestone Firestone Centennial Wilderness				5	2017	0	0		0	0	0	1	7	4	3	1	3	1	0	0	0	66	1	0	0	0	0	0	22	470	0	190	1	0	0	6	0	0	1	0	11	0	0	2
STP1335W	water	Environment	0	TN	Catoosa WMA				5	2017	0	0		0	0	0	1	13	26	3	5	4	8	0	0	0	4	4	0	0	1	0	3	0	1	1	0	0	13	0	3	0	1	1	1	2	0	3	1
STP782W	water	Environment	0	TN	Catoosa WMA		36.05033	84.7642	5	2016	0	0		0	0	0	0	4	5	0	0	0	2	0	0	0	89	6	0	0	1	0	0	21	478	0	222	0	1	0	0	0	2	1	0	1	2	2	1
STP811W	water	Environment	0	TN	Catoosa WMA		36.02976	84.72044	5	2016	0	0		0	1	0	0	9	12	7	2	4	4	0	0	0	11	0	0	1	0	0	2	5	6	0	5	0	8	0	2	0	8	1	0	3	0	2	0
STP881W	water	Environment	0	TN	Cosby Campground GSM		35.78042	83.21595	5	2016	0	0		1	4	0	0	32	21	0	15	3	11	0	0	1	19	1	1	0	2	1	2	11	0	0	0	0	10	0	1	1	36	0	0	5	1	1	3
STP766S	soil	Environment	0	TN	Cumberland River Bicentennial Trail		36.312048	87.141568	4	2016	0	0		2	4	0	0	2	4	9	7	6	7	0	0	7	20	1	0	0	1	0	0	1	0	9	0	0	4	2	2	5	7	0	2	0	7	5	2
STP773S	soil	Environment	0	TN	Cumberland River Bicentennial Trail		36.312048	87.141568	4	2016	0	0		3	2	1	0	4	14	41	12	0	10	0	1	9	12	2	0	6	0	2	1	0	0	6	0	0	8	0	0	0	11	0	5	3	3	21	1
STP1277S	soil	Environment	0	TN	Cummins Falls State Park		NA	NA	4	2017	0	0		0	7	0	1	2	36	25	19	5	8	0	0	12	17	1	0	1	0	15	3	0	0	2	0	0	18	0	0	0	20	0	6	0	1	3	3
STP1270S	soil	Environment	0	TN	Edgar Evins State Park		NA	NA	4	2017	0	0		0	3	0	8	2	18	62	29	3	25	0	0	14	0	0	0	2	2	5	0	0	1	3	0	0	8	0	0	0	5	0	6	0	0	14	4
STP759S	soil	Environment	0	TN	Flat Rock Cedar Glades		35.85822	86.30508	4	2016	0	0		0	0	0	0	0	9	38	5	1	15	0	0	0	0	0	0	0	0	1	0	0	0	2	0	0	5	0	0	2	5	0	9	0	0	2	0
STP760S	soil	Environment	0	TN	Flat Rock Cedar Glades		35.85531	86.30725	4	2016	0	0		0	2	0	0	0	18	22	13	1	9	0	0	2	3	0	0	0	1	0	0	0	0	4	0	0	16	0	0	0	4	0	5	0	3	7	6
STP761S	soil	Environment	0	TN	Flat Rock Cedar Glades		35.85505	86.30748	4	2016	0	0		0	1	0	7	3	19	42	36	3	15	0	0	17	0	2	0	0	3	10	2	0	0	1	0	0	12	0	0	0	3	1	8	0	2	1	2
STP1316W	water	Environment	0	TN	Frozen Head State Park				5	2017	0	0		0	2	1	0	25	30	8	2	5	5	0	0	0	24	1	0	0	1	0	0	12	0	0	0	0	2	3	0	4	3	1	0	5	0	2	2
STP838W	water	Environment	0	TN	Jake's Creek GSM		35.65211	83.58163	5	2016	0	0		0	0	0	0	14	33	1	6	2	4	0	0	0	16	2	1	0	0	0	0	9	0	0	0	0	5	0	2	1	8	0	1	15	1	2	0
STP1296S	soil	Environment	0	TN	Savage Gulf		35.45289	85.57864	4	2017	0	0		0	0	0	0	3	0	0	11	0	107	0	0	0	2	0	0	0	2	2	136	0	0	0	0	0	1	1	0	0	0	1	1	0	0	0	0
STP1278W	water	Environment	0	TN	Northern Cookeville		NA	NA	4	2017	0	0		0	0	1	5	12	2	2	8	2	1	0	0	0	41	2	0	2	0	1	0	48	29	0	6	0	3	2	0	0	2	1	0	15	0	0	0
STP1279W	water	Environment	0	TN	Northern Cookeville		NA	NA	4	2017	0	0		0	1	2	1	15	8	3	4	5	2	5	0	2	25	2	0	2	0	2	0	51	30	0	15	1	6	3	0	1	1	0	0	5	0	2	2
STP1266S	soil	Environment	0	TN	Standing Stone State Forest		36.46566	85.41913	3	2017	0	0		0	2	0	4	5	22	32	28	4	16	0	0	14	8	6	0	0	0	8	6	0	0	1	0	0	12	0	0	0	9	1	9	0	4	8	5
STP995C	skin	Lampropeltis_elapsoides	0	AL	Conecuh		31.07608	86.51057	6	2016	0	0	Terrestrial	1	10	1	0	1	3	3	4	133	0	0	0	12	1	3	1	0	0	0	0	0	0	0	0	1	4	0	1	0	0	0	2	0	0	0	0
STP774C	skin	Lampropeltis_getula	1	TN	Cumberland River Bicentennial Trail	Interior plateau	36.312048	87.141568	4	2016	26	3501	Terrestrial	758	1	0	0	0	0	0	0	9	1	232	0	1	0	0	2	0	0	1	0	0	0	0	0	0	0	15	1	0	1	0	0	0	0	0	0
STP757C	skin	Lampropeltis_getula	1	TN	Murfreesboro	Interior plateau	35.770807	86.511384	4	2016	28	1196	Terrestrial	520	0	0	4	1	1	3	3	6	0	88	0	4	0	2	1	0	0	2	0	0	0	2	0	0	1	117	1	571	0	0	0	0	0	1	0
STP758C	skin	Lampropeltis_getula	1	TN	Murfreesboro	Interior plateau	35.770807	86.511384	4	2016	30	255	Terrestrial	872	3	2	9	1	7	12	4	12	5	177	0	2	3	0	18	2	0	4	0	0	0	2	0	0	1	1	20	77	1	0	4	0	0	0	2
STP1006C	skin	Masticophis_flagellum	0	AL	Conecuh		31.1276	86.59954	6	2016	0	0	Terrestrial	1	14	0	1	1	2	0	4	1	1	0	0	0	0	19	27	0	23	8	6	0	0	9	0	0	0	1	253	0	3	11	0	1	3	1	1
STP1271C	skin	Nerodia_erythrogaster	1	TN	Cheathem County	Interior plateau	36.43184	89.10036	4	2017	31	149	Aquatic	377	5	1	0	0	0	0	0	21	0	18	3	0	0	3	29	4	0	1	0	0	0	1	0	3	0	734	2	129	0	0	0	0	0	0	0
STP1453C	skin	Nerodia_sipedon	1	TN	Bridgestone Firestone Centennial Wilderness	Southwestern Appalachians			5	2017	37	2	Aquatic	1	33	1	3	12	5	5	4	1	1	3	396	0	1	3	22	0	1	0	1	6	0	3	0	4	0	0	5	1	2	4	3	29	0	1	2
STP1322C	skin	Nerodia_sipedon	0	TN	Catoosa WMA	Southwestern Appalachians			5	2017	0	0	Aquatic	9	19	5	18	30	4	7	0	22	0	1	0	11	3	4	442	3	0	3	2	8	0	17	0	27	4	1	144	1	0	0	4	18	7	0	12
STP1323C	skin	Nerodia_sipedon	0	TN	Catoosa WMA	Southwestern Appalachians			5	2017	0	0	Aquatic	0	7	0	0	7	9	0	4	3	3	0	1	3	1	5	0	3	10	4	6	0	0	4	0	0	2	0	1	0	3	6	2	0	0	0	3
STP769C	skin	Nerodia_sipedon	0	TN	Cumberland River Bicentennial Trail	Interior plateau	36.312048	87.141568	4	2016	0	0	Aquatic	6	10	68	37	21	9	7	1	10	7	2	138	6	26	0	5	4	0	3	0	30	0	1	0	0	4	0	14	1	10	0	2	4	2	5	1
STP770C	skin	Nerodia_sipedon	0	TN	Cumberland River Bicentennial Trail	Interior plateau	36.312048	87.141568	4	2016	0	0	Aquatic	0	7	77	7	4	1	2	0	3	0	2	289	0	3	0	39	151	0	1	0	7	0	0	0	0	0	0	27	0	0	0	0	10	1	1	2
STP771C	skin	Nerodia_sipedon	0	TN	Cumberland River Bicentennial Trail	Interior plateau	36.312048	87.141568	4	2016	0	0	Aquatic	48	11	25	3	6	0	1	0	0	1	4	709	1	22	0	23	7	0	5	0	20	0	0	0	0	1	0	59	1	1	0	1	19	2	1	0
STP776C	skin	Nerodia_sipedon	1	TN	Cumberland River Bicentennial Trail	Interior plateau	36.312048	87.141568	4	2016	27	2340	Aquatic	1628	4	5	1	0	0	0	0	0	0	100	60	0	1	1	0	3	0	3	0	0	0	0	0	0	0	2	3	0	1	0	0	1	0	0	0
STP1260C	skin	Nerodia_sipedon	1	TN	Cummins Falls State Park	Interior plateau	NA	NA	3	2017	32	55	Aquatic	53	62	67	102	2	2	1	1	6	1	4	109	6	0	7	0	21	0	16	0	4	0	17	0	1	0	15	0	5	1	0	2	1	4	1	2
STP1161C	skin	Nerodia_sipedon	1	GA	Graham Sr. Estate		33.47066	84.3832	7	2016	31	140	Aquatic	6	31	6	26	6	1	1	10	0	2	0	98	4	0	10	0	6	3	8	2	4	0	29	0	7	1	1	36	0	5	6	3	1	2	0	0
STP1125C	skin	Nerodia_sipedon	0	TN	Jake's Creek GSM	Blue Ridge Mountains	NA	NA	7	2016	0	0	Aquatic	14	0	0	0	11	2	0	1	23	5	0	0	0	4	2	22	0	12	0	71	5	0	6	0	8	0	4	311	0	2	22	3	1	0	1	2
STP1278C	skin	Nerodia_sipedon	1	TN	Northern Cookeville	Interior plateau	NA	NA	4	2017	33	39	Aquatic	22	12	14	1	10	0	0	0	64	0	11	27	0	2	2	102	15	0	2	0	7	0	3	0	0	0	0	75	1	0	0	0	3	0	5	0
STP1238C	skin	Nerodia_sipedon	0	TN	Prentice Cooper WMA	Southwestern Appalachians	35.15217	85.43359	8	2016	0	0	Aquatic	2	7	92	70	169	0	0	7	2	2	0	1	5	0	1	2	17	7	13	0	0	0	3	0	0	0	1	4	0	1	7	12	0	7	0	11
STP1264C	skin	Nerodia_sipedon	1	TN	Standing Stone State Forest	Interior plateau	36.46888	85.41773	3	2017	38	1	Aquatic	14	43	54	194	15	2	3	0	0	1	12	100	54	0	10	0	46	0	85	0	0	0	3	0	0	2	3	11	19	1	1	7	0	8	1	4
STP1480C	skin	Nerodia_sipedon	0	TN	The Boils WMA	Interior plateau			6	2017	0	0	Aquatic	2	6	4	0	14	0	0	0	18	1	4	0	8	175	0	3	1	0	1	2	26	89	5	14	5	1	6	24	11	1	0	1	41	0	2	0
STP1482C	skin	Nerodia_sipedon	0	TN	The Boils WMA	Interior plateau			6	2017	0	0	Aquatic	4	0	41	43	1	0	0	3	5	0	0	4	2	47	0	35	16	0	2	0	4	6	0	0	14	0	2	83	0	0	0	0	30	0	0	0
STP980C	skin	Nerodia_sipedon	0	TN	Waterloo Falls	Interior plateau	36.29779	85.47857	6	2016	0	0	Aquatic	6	10	21	23	6	0	1	0	3	0	3	1	8	2	8	1	5	0	8	0	47	0	2	0	3	2	9	3	3	1	1	1	4	2	1	7
STP1488C	skin	Nerodia_sipedon	1	TN	Waterloo Falls	Interior plateau			6	2017	34	12	Aquatic	113	35	40	73	18	0	0	1	8	0	2	128	35	0	0	1	23	0	29	1	1	0	14	0	69	0	28	8	0	1	1	0	1	2	0	2
STP1489C	skin	Nerodia_sipedon	1	TN	Waterloo Falls	Interior plateau			6	2017	37	2	Aquatic	17	9	408	132	11	0	0	0	1	1	1	461	6	0	1	0	19	2	12	0	0	0	4	0	20	0	5	1	7	0	0	0	4	5	0	0
STP1490C	skin	Nerodia_sipedon	0	TN	Waterloo Falls	Interior plateau			6	2017	0	0	Aquatic	3	8	109	43	9	1	0	0	6	1	4	75	12	13	1	114	5	0	2	0	15	3	3	2	51	0	6	21	16	0	2	0	76	6	0	0
STP1491C	skin	Nerodia_sipedon	1	TN	Waterloo Falls	Interior plateau			6	2017	37	3	Aquatic	24	28	267	50	22	0	1	1	15	0	7	273	4	10	2	3	29	0	7	0	10	0	0	0	29	0	8	0	34	2	1	0	3	3	2	0
STP1492C	skin	Nerodia_sipedon	0	TN	Waterloo Falls	Interior plateau			6	2017	0	0	Aquatic	171	44	366	22	6	2	1	0	1	1	7	281	3	2	0	18	18	0	5	0	4	0	1	0	1	0	3	4	74	0	0	1	1	4	0	0
STP1494C	skin	Nerodia_sipedon	0	TN	Waterloo Falls	Interior plateau			6	2017	0	0	Aquatic	172	41	234	22	4	0	2	1	2	0	3	185	9	1	1	124	4	0	2	0	2	0	0	0	6	0	1	28	394	2	0	0	3	5	0	0
STP1495C	skin	Nerodia_sipedon	1	TN	Waterloo Falls	Interior plateau			6	2017	37	2	Aquatic	101	1	43	11	5	0	0	0	13	0	922	54	0	0	2	1	3	1	3	0	1	0	0	0	128	0	23	0	25	0	0	0	0	0	0	1
STP1501C	skin	Nerodia_sipedon	1	TN	Waterloo Falls	Interior plateau			6	2017	37	2	Aquatic	146	23	274	5	3	1	0	0	2	4	432	355	4	1	1	3	9	0	14	0	1	0	0	0	1	0	4	2	21	0	0	0	0	12	0	2
STP1502C	skin	Nerodia_sipedon	1	TN	Waterloo Falls	Interior plateau			6	2017	37	3	Aquatic	61	17	34	13	8	1	0	0	7	0	32	9	15	0	0	2	25	1	3	0	5	1	2	0	275	0	16	197	69	4	0	2	18	2	0	1
STP1503C	skin	Nerodia_sipedon	1	TN	Waterloo Falls	Interior plateau			6	2017	39	1	Aquatic	24	7	22	7	8	0	0	0	2	0	7	10	3	52	0	0	3	0	9	0	33	7	0	0	5	0	5	0	14	2	0	0	190	0	2	1
STP982C	skin	Nerodia_sipedon	0	TN	Waterloo Falls	Interior plateau	36.30206	85.46709	6	2016	0	0	Aquatic	23	27	219	56	10	3	2	1	2	3	1	75	11	6	5	0	11	0	6	0	20	0	3	0	12	3	0	0	41	4	1	1	8	8	9	0
STP983C	skin	Nerodia_sipedon	0	TN	Waterloo Falls	Interior plateau	36.30206	85.46709	6	2016	0	0	Aquatic	98	3	1	0	0	0	0	0	14	0	984	8	0	0	0	0	0	0	0	0	0	0	0	0	3	0	2	3	0	0	0	0	0	0	0	0
STP984C	skin	Nerodia_sipedon	0	TN	Waterloo Falls	Interior plateau	36.30206	85.46709	6	2016	0	0	Aquatic	30	18	231	91	22	1	1	0	28	2	2	8	7	16	0	89	13	0	21	0	21	3	4	2	14	0	0	1	100	2	0	2	3	1	1	0
STP985C	skin	Nerodia_sipedon	0	TN	Waterloo Falls	Interior plateau	36.30206	85.46709	6	2016	0	0	Aquatic	46	64	301	21	2	0	0	0	1	0	0	183	19	1	0	34	17	0	15	0	3	0	1	0	11	0	0	2	4	0	0	1	1	0	0	1
STP986C	skin	Nerodia_sipedon	0	TN	Waterloo Falls	Interior plateau	36.30206	85.46709	6	2016	0	0	Aquatic	11	40	260	198	6	1	0	1	0	0	1	237	35	3	8	11	45	0	15	0	5	1	2	0	101	0	0	3	51	0	0	0	9	13	0	1
STP987C	skin	Nerodia_sipedon	0	TN	Waterloo Falls	Interior plateau	36.30206	85.46709	6	2016	0	0	Aquatic	61	11	179	22	6	3	5	3	14	2	0	207	14	7	1	41	11	0	6	0	15	0	1	0	10	4	2	58	35	3	0	2	7	8	8	3
STP988C	skin	Nerodia_sipedon	0	TN	Waterloo Falls	Interior plateau	36.30206	85.46709	6	2016	0	0	Aquatic	12	4	64	75	11	0	4	1	1	4	15	5	13	0	7	9	23	0	10	0	31	4	5	2	112	2	4	114	19	8	0	2	2	1	5	2
STP989C	skin	Nerodia_sipedon	0	TN	Waterloo Falls	Interior plateau	36.30206	85.46709	6	2016	0	0	Aquatic	65	11	78	107	5	1	3	1	1	2	0	55	8	10	1	0	7	0	11	0	6	1	1	1	7	0	1	2	205	2	0	0	4	3	0	0
STP990C	skin	Nerodia_sipedon	0	TN	Waterloo Falls	Interior plateau	36.30206	85.46709	6	2016	0	0	Aquatic	0	30	4	5	15	3	8	1	6	7	10	0	10	3	0	21	4	0	5	0	28	2	0	2	39	0	1	1	32	3	2	0	9	0	9	1
STP991C	skin	Nerodia_sipedon	1	TN	Waterloo Falls	Interior plateau	36.30206	85.46709	6	2016	30	312	Aquatic	63	31	251	37	2	0	2	1	4	1	111	121	7	5	0	4	14	3	8	0	7	0	0	0	0	2	3	47	108	2	0	0	15	5	0	0
STP1281C	skin	Opheodrys_aestivus	0	TN	Edgar Evins State Park	Interior plateau	36.0312	85.86708	4	2017	0	0	Arboreal	0	17	0	0	6	10	7	11	288	8	6	0	6	40	0	1	18	5	6	1	4	0	62	0	1	3	0	0	5	1	0	15	0	4	3	7
STP1294C	skin	Opheodrys_aestivus	0	TN	Savage Gulf	Southwestern Appalachians	35.45581	85.58086	4	2017	0	0	Arboreal	0	0	0	0	0	0	0	0	1	0	0	0	0	0	0	1386	0	3	0	3	0	0	122	0	0	0	0	3	0	0	7	3	0	0	0	1
STP1295C	skin	Opheodrys_aestivus	0	TN	Savage Gulf	Southwestern Appalachians	35.45581	85.58086	4	2017	0	0	Arboreal	0	0	0	0	0	0	0	0	39	0	0	0	0	1	0	970	0	0	0	0	0	0	2	0	0	0	0	93	0	0	2	0	0	0	0	0
STP1255C	skin	Pantherophis_guttatus	0	TN	Maynardville	Ridge and valley	NA	NA	8	2016	0	0	Arboreal	1	6	3	2	8	0	0	0	858	1	0	3	2	0	6	0	3	1	0	3	0	0	7	0	5	0	5	1	2	0	1	2	0	8	0	3
STP882C	skin	Pantherophis_obsoletus	0	TN	Cosby Campground GSM	Blue Ridge Mountains	35.78042	83.21595	5	2016	0	0	Arboreal	31	4	0	0	2	1	0	0	59	0	0	0	2	4	7	22	6	2	0	0	5	0	10	0	0	1	16	64	28	1	11	1	0	0	2	2
STP1383C	skin	Pantherophis_obsoletus	1	TN	Cosby Campground GSM	Blue Ridge Mountains			5	2017	37	3	Arboreal	2	4	0	0	5	5	39	3	133	13	14	1	0	1	0	62	0	5	0	2	0	0	2	0	0	6	18	49	1	0	2	1	0	0	22	0
STP1276C	skin	Pantherophis_obsoletus	1	TN	Cummins Falls State Park	Interior plateau	NA	NA	4	2017	32	71	Arboreal	56	47	2	26	2	5	1	3	2	7	24	3	4	0	56	1	9	9	7	19	0	0	45	0	0	0	2	0	0	2	5	2	0	2	0	3
STP1476C	skin	Pantherophis_obsoletus	0	TN	Cummins Falls State Park	Interior plateau			6	2017	0	0	Arboreal	28	2	3	8	17	10	14	17	32	24	1	0	1	0	3	76	4	0	2	1	4	0	2	1	0	5	13	2	0	6	6	1	0	1	3	3
STP888C	skin	Pantherophis_obsoletus	1	TN	Lick Creek Bottoms WMA	Ridge and valley	36.15731	83.08474	5	2016	36	3	Arboreal	10	14	1	9	1	1	3	0	37	1	1	0	12	0	3	8	17	3	3	1	6	0	8	0	5	2	0	2	0	0	3	16	1	1	1	1
STP1269C	skin	Pantherophis_obsoletus	1	TN	Southern Cookeville	Interior plateau	36.13401	85.50577	3	2017	35	6	Arboreal	515	1	0	0	0	0	0	2	0	0	233	1	0	1	0	406	9	1	0	0	0	0	43	0	1	0	0	1	0	0	0	8	0	2	0	0
STP996C	skin	Pituophis_melanoleucus	0	AL	Conecuh		31.07608	86.51057	6	2016	0	0	Terrestrial	6	0	1	0	7	0	0	0	0	0	0	0	0	0	1	4	0	0	1	0	0	0	48	0	0	0	0	2	0	0	0	0	0	0	0	0
STP1273C	skin	Regina_septemvittata	0	TN	Davidson County	Interior plateau	NA	NA	4	2017	0	0	Aquatic	0	0	1	0	0	0	0	1	0	0	0	12	0	0	0	0	1	0	0	0	0	0	0	0	0	0	0	1	1	0	0	0	0	0	0	0
STP1275C	skin	Regina_septemvittata	1	TN	Murfreesboro	Interior plateau	NA	NA	4	2017	30	183	Aquatic	94	6	36	5	0	0	0	0	3	1	264	145	0	0	2	0	6	0	0	2	0	0	1	0	2	0	0	3	0	0	0	0	0	0	0	0
STP1261C	skin	Storeria_dekayi	0	TN	Cummins Falls State Park	Interior plateau	36.25779	85.55912	3	2017	0	0	Fossorial	729	5	0	0	6	0	0	1	12	0	2	0	0	2	2	5	8	6	0	0	3	0	6	0	0	0	45	0	1	0	0	2	0	2	0	5
STP1262C	skin	Storeria_dekayi	0	TN	Cummins Falls State Park	Interior plateau	36.25779	85.55912	3	2017	0	0	Fossorial	724	14	0	0	0	0	0	1	0	0	0	0	2	3	0	0	4	0	2	0	0	0	21	1	0	1	12	1	1	0	0	0	0	92	0	7
STP1479C	skin	Storeria_dekayi	0	TN	Southern Cookeville	Interior plateau			6	2017	0	0	Fossorial	0	31	1	0	0	0	0	0	0	0	1	0	0	0	7	141	7	0	0	0	1	0	4	0	1	0	14	19	0	0	1	1	0	6	0	3
STP1484C	skin	Storeria_dekayi	1	TN	Southern Cookeville	Interior plateau			6	2017	35	9	Fossorial	1	11	7	14	2	1	0	1	1	1	0	0	11	0	1	317	9	0	2	0	0	0	14	0	0	0	0	570	1	0	0	8	0	7	0	1
STP1265C	skin	Storeria_dekayi	1	TN	Standing Stone State Forest	Interior plateau	36.46447	85.4205	3	2017	34	20	Fossorial	15	17	5	5	2	0	0	0	8	1	25	19	3	0	5	271	0	5	1	5	0	0	7	0	1	0	0	20	0	0	2	0	0	0	0	3
STP1126C	skin	Storeria_occipitomaculata	0	TN	Jake's Creek GSM	Blue Ridge Mountains	NA	NA	7	2016	0	0	Fossorial	0	0	0	0	0	0	0	0	2	0	0	0	0	0	1	1921	0	1	0	2	0	0	1	0	0	0	0	12	0	0	3	0	0	0	0	0
STP777C	skin	Thamnophis_sauritus	1	TN	Cumberland River Bicentennial Trail	Interior plateau	36.312048	87.141568	4	2016	36	3	Terrestrial	241	10	1	4	4	2	11	3	3	6	5	0	0	4	0	245	1	0	1	1	10	0	4	0	8	1	0	112	5	6	1	2	20	0	1	1
STP762C	skin	Thamnophis_sirtalis	1	TN	Austin Property-Crossville	Southwestern Appalachians	NA	NA	4	2016	34	12	Terrestrial	38	3	0	2	4	1	0	0	5	2	0	1	0	0	2	72	1	16	0	6	0	0	1	0	0	1	0	8	0	0	3	8	0	1	0	9
STP1293C	skin	Thamnophis_sirtalis	0	TN	Baxter	Interior plateau	36.1675	85.6098	4	2017	0	0	Terrestrial	15	31	0	16	1	0	2	2	4	1	0	0	1	1	3	116	1	8	10	1	0	0	11	0	0	2	0	19	0	1	1	2	0	34	0	14
STP1459C	skin	Thamnophis_sirtalis	1	TN	Bridgestone Firestone Centennial Wilderness	Southwestern Appalachians			5	2017	29	611	Terrestrial	181	0	0	1	1	0	0	2	14	4	4	0	0	12	1	0	4	0	0	0	21	0	3	0	2	3	156	1	0	0	2	2	49	1	0	1
STP775C	skin	Thamnophis_sirtalis	0	TN	Cumberland River Bicentennial Trail	Interior plateau	36.312048	87.141568	4	2016	0	0	Terrestrial	502	10	3	2	2	3	1	6	11	8	0	0	1	1	1	136	1	1	2	10	0	0	2	0	0	0	1	78	8	1	0	2	0	0	1	3
STP1474C	skin	Thamnophis_sirtalis	1	TN	Cummins Falls State Park	Interior plateau			6	2017	32	67	Terrestrial	58	0	0	3	0	0	0	0	69	1	9	0	1	2	16	3	3	0	1	0	0	2	4	1	5	0	14	2	0	0	4	1	0	2	0	0
STP1478C	skin	Thamnophis_sirtalis	0	TN	Cummins Falls State Park	Interior plateau			6	2017	0	0	Terrestrial	12	0	0	3	2	2	0	0	102	8	5	0	1	40	19	13	2	0	1	2	0	0	7	0	0	1	259	22	0	0	1	4	0	0	0	0
STP1298C	skin	Thamnophis_sirtalis	0	TN	Fall Creek Falls State Park	Southwestern Appalachians	NA	NA	5	2017	0	0	Terrestrial	6	1	6	6	3	1	0	0	3	0	0	0	0	0	0	1369	6	0	4	0	0	0	2	0	0	0	1	291	0	0	0	0	0	1	0	0
STP1487C	skin	Thamnophis_sirtalis	0	TN	Franklin State Forest	Southwestern Appalachians			6	2017	0	0	Terrestrial	2	3	1	14	6	1	2	2	18	0	5	0	0	0	1	7	3	1	0	1	0	0	6	0	362	2	120	0	4	0	2	3	0	0	0	1
STP1122C	skin	Thamnophis_sirtalis	0	TN	Jake's Creek GSM	Blue Ridge Mountains	NA	NA	7	2016	0	0	Terrestrial	362	2	0	5	6	0	0	1	73	2	7	0	6	5	1	0	2	1	7	13	0	0	6	0	2	0	1	1	1	0	4	9	0	0	0	0
STP1279C	skin	Thamnophis_sirtalis	0	TN	Northern Cookeville	Interior plateau	NA	NA	4	2017	0	0	Terrestrial	86	16	3	131	14	10	5	1	31	1	3	0	10	10	1	10	22	0	18	0	2	0	1	0	0	1	13	3	46	7	0	6	1	5	2	1
STP1379C	skin	Thamnophis_sirtalis	0	TN	Prong Road Trail GSM	Blue Ridge Mountains			5	2017	0	0	Terrestrial	15	7	0	0	34	1	0	3	274	0	4	0	11	0	37	6	0	11	0	8	0	0	5	0	2	0	41	0	0	0	0	13	0	0	0	8
STP1380C	skin	Thamnophis_sirtalis	0	TN	Prong Road Trail GSM	Blue Ridge Mountains			5	2017	0	0	Terrestrial	20	2	7	8	9	0	0	0	51	0	0	1	9	9	6	757	6	4	7	1	14	0	6	0	5	0	1	176	1	1	2	0	3	0	0	0
STP1074C	skin	Thamnophis_sirtalis	0	TN	Ramsey's Cascade Trailhead GSM	Blue Ridge Mountains	35.6092	83.4466	7	2016	0	0	Terrestrial	29	5	0	1	1	1	0	2	13	14	28	0	0	0	1	521	4	18	0	3	0	0	3	0	0	0	24	50	0	0	7	19	0	0	1	2
STP1483C	skin	Thamnophis_sirtalis	0	TN	Southern Cookeville	Interior plateau			6	2017	0	0	Terrestrial	13	7	1	9	17	0	0	0	13	1	1	0	75	0	0	11	19	20	0	0	2	0	50	0	0	1	23	13	2	0	2	7	0	17	0	4
[truncated: 5,000 more columns]
